# Supplementary material for: Multiclass classification of Autism Spectrum Disorder, attention deficit hyperactivity disorder, and typically developed individuals using fMRI functional connectivity analysis
Source: PLoS One. 2024 Oct 17;19(10):e0305630. doi: 10.1371/journal.pone.0305630 (PMC11486369; doi:10.1371/journal.pone.0305630)
Supplement: S1 File — This section contains the normalized transfer entropy connectivity matrices derived from the authors’ preprocessed BOLD time series of 122 fMRI regions. These matrices served as inputs for the algorithms employed in this study and for extracting complex network measures. (ZIP) [file pone.0305630.s001.zip]

Archive with 604 entries (600 files):
- adhd-autism/
- adhd-autism/adhd-TE-200/
- adhd-autism/adhd-TE-200/885.csv
- adhd-autism/adhd-TE-200/886.csv
- adhd-autism/adhd-TE-200/887.csv
- adhd-autism/adhd-TE-200/888.csv
- adhd-autism/adhd-TE-200/889.csv
- adhd-autism/adhd-TE-200/890.csv
- adhd-autism/adhd-TE-200/891.csv
- adhd-autism/adhd-TE-200/892.csv
- adhd-autism/adhd-TE-200/893.csv
- adhd-autism/adhd-TE-200/894.csv
- adhd-autism/adhd-TE-200/895.csv
- adhd-autism/adhd-TE-200/896.csv
- adhd-autism/adhd-TE-200/897.csv
- adhd-autism/adhd-TE-200/898.csv
- adhd-autism/adhd-TE-200/899.csv
- adhd-autism/adhd-TE-200/8100.csv
- adhd-autism/adhd-TE-200/8101.csv
- adhd-autism/adhd-TE-200/8102.csv
- adhd-autism/adhd-TE-200/8103.csv
- adhd-autism/adhd-TE-200/8104.csv
- adhd-autism/adhd-TE-200/8105.csv
- adhd-autism/adhd-TE-200/8106.csv
- adhd-autism/adhd-TE-200/8107.csv
- adhd-autism/adhd-TE-200/8108.csv
- adhd-autism/adhd-TE-200/8109.csv
- adhd-autism/adhd-TE-200/8110.csv
- adhd-autism/adhd-TE-200/8111.csv
- adhd-autism/adhd-TE-200/8112.csv
- adhd-autism/adhd-TE-200/8113.csv
- adhd-autism/adhd-TE-200/8114.csv
- adhd-autism/adhd-TE-200/8115.csv
- adhd-autism/adhd-TE-200/8116.csv
- adhd-autism/adhd-TE-200/8117.csv
- adhd-autism/adhd-TE-200/8118.csv
- adhd-autism/adhd-TE-200/8119.csv
- adhd-autism/adhd-TE-200/8120.csv
- adhd-autism/adhd-TE-200/8121.csv
- adhd-autism/adhd-TE-200/8122.csv
- adhd-autism/adhd-TE-200/8123.csv
- adhd-autism/adhd-TE-200/8124.csv
- adhd-autism/adhd-TE-200/8125.csv
- adhd-autism/adhd-TE-200/8126.csv
- adhd-autism/adhd-TE-200/8127.csv
- adhd-autism/adhd-TE-200/8128.csv
- adhd-autism/adhd-TE-200/8129.csv
- adhd-autism/adhd-TE-200/8130.csv
- adhd-autism/adhd-TE-200/8131.csv
- adhd-autism/adhd-TE-200/8132.csv
- adhd-autism/adhd-TE-200/8133.csv
- adhd-autism/adhd-TE-200/8134.csv
- adhd-autism/adhd-TE-200/8135.csv
- adhd-autism/adhd-TE-200/8136.csv
- adhd-autism/adhd-TE-200/8137.csv
- adhd-autism/adhd-TE-200/8138.csv
- adhd-autism/adhd-TE-200/8139.csv
- adhd-autism/adhd-TE-200/8140.csv
- adhd-autism/adhd-TE-200/8141.csv
- adhd-autism/adhd-TE-200/8142.csv
- adhd-autism/adhd-TE-200/8143.csv
- adhd-autism/adhd-TE-200/8144.csv
- adhd-autism/adhd-TE-200/8145.csv
- adhd-autism/adhd-TE-200/8146.csv
- adhd-autism/adhd-TE-200/8147.csv
- adhd-autism/adhd-TE-200/8148.csv
- adhd-autism/adhd-TE-200/8149.csv
- adhd-autism/adhd-TE-200/8150.csv
- adhd-autism/adhd-TE-200/8151.csv
- adhd-autism/adhd-TE-200/8152.csv
- adhd-autism/adhd-TE-200/8153.csv
- adhd-autism/adhd-TE-200/8154.csv
- adhd-autism/adhd-TE-200/8155.csv
- adhd-autism/adhd-TE-200/8156.csv
- adhd-autism/adhd-TE-200/8157.csv
- adhd-autism/adhd-TE-200/8158.csv
- adhd-autism/adhd-TE-200/8159.csv
- adhd-autism/adhd-TE-200/8160.csv
- adhd-autism/adhd-TE-200/8161.csv
- adhd-autism/adhd-TE-200/8162.csv
- adhd-autism/adhd-TE-200/8163.csv
- adhd-autism/adhd-TE-200/8164.csv
- adhd-autism/adhd-TE-200/8165.csv
- adhd-autism/adhd-TE-200/8166.csv
- adhd-autism/adhd-TE-200/8167.csv
- adhd-autism/adhd-TE-200/8168.csv
- adhd-autism/adhd-TE-200/8169.csv
- adhd-autism/adhd-TE-200/8170.csv
- adhd-autism/adhd-TE-200/8171.csv
- adhd-autism/adhd-TE-200/8172.csv
- adhd-autism/adhd-TE-200/8173.csv
- adhd-autism/adhd-TE-200/8174.csv
- adhd-autism/adhd-TE-200/8175.csv
- adhd-autism/adhd-TE-200/8176.csv
- adhd-autism/adhd-TE-200/8177.csv
- adhd-autism/adhd-TE-200/8178.csv
- adhd-autism/adhd-TE-200/8179.csv
- adhd-autism/adhd-TE-200/8180.csv
- adhd-autism/adhd-TE-200/8181.csv
- adhd-autism/adhd-TE-200/8182.csv
- adhd-autism/adhd-TE-200/8183.csv
- adhd-autism/adhd-TE-200/8184.csv
- adhd-autism/adhd-TE-200/8185.csv
- adhd-autism/adhd-TE-200/8186.csv
- adhd-autism/adhd-TE-200/8187.csv
- adhd-autism/adhd-TE-200/8188.csv
- adhd-autism/adhd-TE-200/8189.csv
- adhd-autism/adhd-TE-200/8190.csv
- adhd-autism/adhd-TE-200/8191.csv
- adhd-autism/adhd-TE-200/8192.csv
- adhd-autism/adhd-TE-200/8193.csv
- adhd-autism/adhd-TE-200/8194.csv
- adhd-autism/adhd-TE-200/8195.csv
- adhd-autism/adhd-TE-200/8196.csv
- adhd-autism/adhd-TE-200/8197.csv
- adhd-autism/adhd-TE-200/8198.csv
- adhd-autism/adhd-TE-200/8199.csv
- adhd-autism/adhd-TE-200/8200.csv
- adhd-autism/adhd-TE-200/8201.csv
- adhd-autism/adhd-TE-200/8202.csv
- adhd-autism/adhd-TE-200/8203.csv
- adhd-autism/adhd-TE-200/8204.csv
- adhd-autism/adhd-TE-200/8205.csv
- adhd-autism/adhd-TE-200/8206.csv
- adhd-autism/adhd-TE-200/8207.csv
- adhd-autism/adhd-TE-200/8208.csv
- adhd-autism/adhd-TE-200/8209.csv
- adhd-autism/adhd-TE-200/8210.csv
- adhd-autism/adhd-TE-200/8211.csv
- adhd-autism/adhd-TE-200/8212.csv
- adhd-autism/adhd-TE-200/8213.csv
- adhd-autism/adhd-TE-200/8214.csv
- adhd-autism/adhd-TE-200/8215.csv
- adhd-autism/adhd-TE-200/8216.csv
- adhd-autism/adhd-TE-200/8217.csv
- adhd-autism/adhd-TE-200/8218.csv
- adhd-autism/adhd-TE-200/8219.csv
- adhd-autism/adhd-TE-200/8220.csv
- adhd-autism/adhd-TE-200/8221.csv
- adhd-autism/adhd-TE-200/8222.csv
- adhd-autism/adhd-TE-200/8223.csv
- adhd-autism/adhd-TE-200/8224.csv
- adhd-autism/adhd-TE-200/8225.csv
- adhd-autism/adhd-TE-200/8226.csv
- adhd-autism/adhd-TE-200/8227.csv
- adhd-autism/adhd-TE-200/8228.csv
- adhd-autism/adhd-TE-200/8229.csv
- adhd-autism/adhd-TE-200/8230.csv
- adhd-autism/adhd-TE-200/8231.csv
- adhd-autism/adhd-TE-200/8232.csv
- adhd-autism/adhd-TE-200/8233.csv
- adhd-autism/adhd-TE-200/8234.csv
- adhd-autism/adhd-TE-200/8235.csv
- adhd-autism/adhd-TE-200/8236.csv
- adhd-autism/adhd-TE-200/8237.csv
- adhd-autism/adhd-TE-200/8238.csv
- adhd-autism/adhd-TE-200/8239.csv
- adhd-autism/adhd-TE-200/8240.csv
- adhd-autism/adhd-TE-200/8241.csv
- adhd-autism/adhd-TE-200/8242.csv
- adhd-autism/adhd-TE-200/8243.csv
- adhd-autism/adhd-TE-200/8244.csv
- adhd-autism/adhd-TE-200/8245.csv
- adhd-autism/adhd-TE-200/8246.csv
- adhd-autism/adhd-TE-200/8247.csv
- adhd-autism/adhd-TE-200/8248.csv
- adhd-autism/adhd-TE-200/8249.csv
- adhd-autism/adhd-TE-200/8250.csv
- adhd-autism/adhd-TE-200/8251.csv
- adhd-autism/adhd-TE-200/8252.csv
- adhd-autism/adhd-TE-200/8253.csv
- adhd-autism/adhd-TE-200/8254.csv
- adhd-autism/adhd-TE-200/8255.csv
- adhd-autism/adhd-TE-200/8256.csv
- adhd-autism/adhd-TE-200/8257.csv
- adhd-autism/adhd-TE-200/8258.csv
- adhd-autism/adhd-TE-200/8259.csv
- adhd-autism/adhd-TE-200/8260.csv
- adhd-autism/adhd-TE-200/8261.csv
- adhd-autism/adhd-TE-200/8262.csv
- adhd-autism/adhd-TE-200/8263.csv
- adhd-autism/adhd-TE-200/8264.csv
- adhd-autism/adhd-TE-200/8265.csv
- adhd-autism/adhd-TE-200/8266.csv
- adhd-autism/adhd-TE-200/8267.csv
- adhd-autism/adhd-TE-200/8268.csv
- adhd-autism/adhd-TE-200/8269.csv
- adhd-autism/adhd-TE-200/8270.csv
- adhd-autism/adhd-TE-200/8271.csv
- adhd-autism/adhd-TE-200/8272.csv
- adhd-autism/adhd-TE-200/8273.csv
- adhd-autism/adhd-TE-200/8274.csv
- adhd-autism/adhd-TE-200/8275.csv
- adhd-autism/adhd-TE-200/8276.csv
- adhd-autism/adhd-TE-200/8277.csv
- adhd-autism/adhd-TE-200/8278.csv
- adhd-autism/adhd-TE-200/8279.csv
- adhd-autism/adhd-TE-200/8280.csv
- adhd-autism/adhd-TE-200/8281.csv
- adhd-autism/adhd-TE-200/8282.csv
- adhd-autism/adhd-TE-200/8283.csv
- adhd-autism/adhd-TE-200/8284.csv
- adhd-autism/autism-TE-200/
- adhd-autism/autism-TE-200/7327.csv
- adhd-autism/autism-TE-200/7328.csv
- adhd-autism/autism-TE-200/7329.csv
- adhd-autism/autism-TE-200/7330.csv
- adhd-autism/autism-TE-200/7331.csv
- adhd-autism/autism-TE-200/7332.csv
- adhd-autism/autism-TE-200/7333.csv
- adhd-autism/autism-TE-200/7334.csv
- adhd-autism/autism-TE-200/7335.csv
- adhd-autism/autism-TE-200/7336.csv
- adhd-autism/autism-TE-200/7337.csv
- adhd-autism/autism-TE-200/7338.csv
- adhd-autism/autism-TE-200/7339.csv
- adhd-autism/autism-TE-200/7340.csv
- adhd-autism/autism-TE-200/7341.csv
- adhd-autism/autism-TE-200/7342.csv
- adhd-autism/autism-TE-200/7343.csv
- adhd-autism/autism-TE-200/7344.csv
- adhd-autism/autism-TE-200/7345.csv
- adhd-autism/autism-TE-200/7346.csv
- adhd-autism/autism-TE-200/7347.csv
- adhd-autism/autism-TE-200/7348.csv
- adhd-autism/autism-TE-200/7349.csv
- adhd-autism/autism-TE-200/7350.csv
- adhd-autism/autism-TE-200/7351.csv
- adhd-autism/autism-TE-200/7352.csv
- adhd-autism/autism-TE-200/7353.csv
- adhd-autism/autism-TE-200/7354.csv
- adhd-autism/autism-TE-200/7355.csv
- adhd-autism/autism-TE-200/7356.csv
- adhd-autism/autism-TE-200/7357.csv
- adhd-autism/autism-TE-200/7358.csv
- adhd-autism/autism-TE-200/7359.csv
- adhd-autism/autism-TE-200/7360.csv
- adhd-autism/autism-TE-200/7361.csv
- adhd-autism/autism-TE-200/7362.csv
- adhd-autism/autism-TE-200/7363.csv
- adhd-autism/autism-TE-200/7364.csv
- adhd-autism/autism-TE-200/7365.csv
- adhd-autism/autism-TE-200/7366.csv
- adhd-autism/autism-TE-200/7367.csv
- adhd-autism/autism-TE-200/7368.csv
- adhd-autism/autism-TE-200/7369.csv
- adhd-autism/autism-TE-200/7370.csv
- adhd-autism/autism-TE-200/7371.csv
- adhd-autism/autism-TE-200/7372.csv
- adhd-autism/autism-TE-200/7373.csv
- adhd-autism/autism-TE-200/7374.csv
- adhd-autism/autism-TE-200/7375.csv
- adhd-autism/autism-TE-200/7376.csv
- adhd-autism/autism-TE-200/7377.csv
- adhd-autism/autism-TE-200/7378.csv
- adhd-autism/autism-TE-200/7379.csv
- adhd-autism/autism-TE-200/7380.csv
- adhd-autism/autism-TE-200/7381.csv
- adhd-autism/autism-TE-200/7382.csv
- adhd-autism/autism-TE-200/7383.csv
- adhd-autism/autism-TE-200/7384.csv
- adhd-autism/autism-TE-200/7385.csv
- adhd-autism/autism-TE-200/7386.csv
- adhd-autism/autism-TE-200/7387.csv
- adhd-autism/autism-TE-200/7388.csv
- adhd-autism/autism-TE-200/7389.csv
- adhd-autism/autism-TE-200/7390.csv
- adhd-autism/autism-TE-200/7391.csv
- adhd-autism/autism-TE-200/7392.csv
- adhd-autism/autism-TE-200/7393.csv
- adhd-autism/autism-TE-200/7394.csv
- adhd-autism/autism-TE-200/7395.csv
- adhd-autism/autism-TE-200/7396.csv
- adhd-autism/autism-TE-200/7397.csv
- adhd-autism/autism-TE-200/7398.csv
- adhd-autism/autism-TE-200/7399.csv
- adhd-autism/autism-TE-200/7400.csv
- adhd-autism/autism-TE-200/7401.csv
- adhd-autism/autism-TE-200/7402.csv
- adhd-autism/autism-TE-200/7403.csv
- adhd-autism/autism-TE-200/7404.csv
- adhd-autism/autism-TE-200/7405.csv
- adhd-autism/autism-TE-200/7406.csv
- adhd-autism/autism-TE-200/7407.csv
- adhd-autism/autism-TE-200/7408.csv
- adhd-autism/autism-TE-200/7409.csv
- adhd-autism/autism-TE-200/7410.csv
- adhd-autism/autism-TE-200/7411.csv
- adhd-autism/autism-TE-200/7412.csv
- adhd-autism/autism-TE-200/7413.csv
- adhd-autism/autism-TE-200/7414.csv
- adhd-autism/autism-TE-200/7415.csv
- adhd-autism/autism-TE-200/7416.csv
- adhd-autism/autism-TE-200/7417.csv
- adhd-autism/autism-TE-200/7418.csv
- adhd-autism/autism-TE-200/7419.csv
- adhd-autism/autism-TE-200/7420.csv
- adhd-autism/autism-TE-200/7421.csv
- adhd-autism/autism-TE-200/7422.csv
- adhd-autism/autism-TE-200/7423.csv
[truncated: 304 more entries]
