# Supplementary material for: Multiclass classification of Autism Spectrum Disorder, attention deficit hyperactivity disorder, and typically developed individuals using fMRI functional connectivity analysis
Source: PLoS One. 2024 Oct 17;19(10):e0305630. doi: 10.1371/journal.pone.0305630 (PMC11486369; doi:10.1371/journal.pone.0305630)
Supplement: S1 File — This section contains the normalized transfer entropy connectivity matrices derived from the authors’ preprocessed BOLD time series of 122 fMRI regions. These matrices served as inputs for the algorithms employed in this study and for extracting complex network measures. (ZIP) [file pone.0305630.s001.zip › adhd-autism/adhd-TE-200/8221.csv]

0.5	0.12210756746762048	0.0	0.10784107173763836	0.39355535745192405	0.12210756746762048	0.0	0.10784107173763836	0.17787321397664732	0.0	0.5571620756985893	0.12210756746762048	0.05207542522861147	0.04149915077904476	0.22994863920525882	0.0	0.17787321397664732	0.39355535745192405	0.46358749969093305	0.04149915077904476	0.46358749969093305	0.12210756746762048	0.0	0.05207542522861147	0.39355535745192405	0.05207542522861147	0.17787321397664732	0.04149915077904476	0.22994863920525882	0.0	0.12210756746762048	0.17787321397664732	0.09357457600765627	0.0	0.04149915077904476	0.17787321397664732	0.22994863920525882	0.17787321397664732	0.05207542522861147	0.17787321397664732	0.46358749969093305	0.17787321397664732	0.39355535745192405	0.17787321397664732	0.04149915077904476	0.12210756746762048	0.17787321397664732	0.09357457600765627	0.10784107173763836	0.05207542522861147
0.12210756746762048	0.5	0.0	0.39355535745192405	0.17787321397664727	0.22994863920525882	0.0	0.39355535745192405	0.5714285714285714	0.12210756746762048	0.09357457600765627	0.0	0.05207542522861147	0.2714477899843036	0.014266495729982129	0.1778732139766473	0.2857142857142857	0.17787321397664732	0.10784107173763836	0.2714477899843036	0.10784107173763836	0.22994863920525882	0.05207542522861147	0.33778971094289717	0.17787321397664727	0.3377897109428972	0.28571428571428564	0.2714477899843036	0.0	0.0	0.40782185318190617	0.2857142857142857	0.09357457600765627	0.0	0.2714477899843036	0.10784107173763836	0.2999807814442678	0.10784107173763836	0.3377897109428972	0.10784107173763836	0.39355535745192405	0.28571428571428564	0.5714285714285714	0.2857142857142857	0.2714477899843036	0.014266495729982129	0.10784107173763836	0.09357457600765627	0.1778732139766473	0.33778971094289717
0.0	0.0	0.5	0.10784107173763836	0.39355535745192405	0.12210756746762048	0.0	0.10784107173763836	0.17787321397664732	0.0	0.5571620756985893	0.12210756746762048	0.05207542522861147	0.04149915077904476	0.22994863920525882	0.0	0.17787321397664732	0.39355535745192405	0.46358749969093305	0.04149915077904476	0.46358749969093305	0.12210756746762048	0.0	0.05207542522861147	0.39355535745192405	0.05207542522861147	0.17787321397664732	0.04149915077904476	0.22994863920525882	0.0	0.12210756746762048	0.17787321397664732	0.09357457600765627	0.0	0.04149915077904476	0.17787321397664732	0.22994863920525882	0.17787321397664732	0.05207542522861147	0.17787321397664732	0.46358749969093305	0.17787321397664732	0.39355535745192405	0.17787321397664732	0.04149915077904476	0.12210756746762048	0.17787321397664732	0.09357457600765627	0.10784107173763836	0.05207542522861147
0.10784107173763836	0.39355535745192405	0.10784107173763836	0.5	0.5714285714285714	0.014266495729982129	0.0	0.0	0.10784107173763836	0.12210756746762048	0.2714477899843036	0.014266495729982129	0.22994863920525882	0.16360671824666523	0.29998078144426776	0.17787321397664732	0.39355535745192405	0.5714285714285714	0.5714285714285714	0.16360671824666523	0.5714285714285714	0.014266495729982129	0.12210756746762048	0.22994863920525882	0.5714285714285714	0.22994863920525882	0.10784107173763836	0.16360671824666526	0.014266495729982129	0.0	0.693536138896192	0.39355535745192405	0.3935553574519241	0.0	0.16360671824666523	0.39355535745192405	0.014266495729982129	0.39355535745192405	0.22994863920525882	0.39355535745192405	0.2857142857142857	0.28571428571428564	0.2857142857142857	0.10784107173763836	0.16360671824666526	0.693536138896192	0.39355535745192405	0.3935553574519241	0.2857142857142857	0.22994863920525882
0.39355535745192405	0.17787321397664727	0.39355535745192405	0.5714285714285714	0.5	0.014266495729982129	0.0	0.10784107173763836	0.28571428571428564	0.12210756746762048	0.16360671824666526	0.2999807814442678	0.05207542522861147	0.2714477899843036	0.9792504246104777	0.5714285714285714	0.5714285714285714	0.5714285714285714	0.28571428571428564	0.2714477899843036	0.2857142857142857	0.2999807814442678	0.05207542522861147	0.05207542522861147	0.0	0.05207542522861147	0.1778732139766473	0.2714477899843036	0.014266495729982129	0.0	0.29998078144426776	0.5714285714285714	0.037808929498629386	0.0	0.2714477899843036	0.5714285714285714	0.014266495729982129	0.6792696431662097	0.05207542522861147	0.5714285714285714	0.2857142857142857	0.6792696431662097	0.39355535745192405	0.17787321397664732	0.16360671824666526	0.29998078144426776	0.5714285714285713	0.037808929498629386	0.46358749969093305	0.05207542522861147
0.12210756746762048	0.22994863920525882	0.12210756746762048	0.014266495729982129	0.014266495729982129	0.5	0.0	0.39355535745192405	0.2857142857142857	0.12210756746762048	0.09357457600765627	0.12210756746762048	0.05207542522861147	0.04149915077904476	0.4078218531819062	0.17787321397664732	0.2857142857142857	0.17787321397664732	0.463587499690933	0.04149915077904476	0.46358749969093305	0.014266495729982129	0.12210756746762048	0.33778971094289717	0.1778732139766473	0.3377897109428972	0.28571428571428564	0.04149915077904476	0.12210756746762048	0.0	0.014266495729982129	0.2857142857142857	0.037808929498629386	0.0	0.04149915077904476	0.10784107173763836	0.2999807814442678	0.5714285714285714	0.3377897109428972	0.10784107173763836	0.1778732139766473	0.39355535745192405	0.0	0.28571428571428564	0.2714477899843036	0.4078218531819062	0.10784107173763836	0.037808929498629386	0.17787321397664732	0.33778971094289717
0.0	0.0	0.0	0.0	0.0	0.0	0.5	0.10784107173763836	0.1778732139766473	0.0	0.5571620756985893	0.12210756746762048	0.05207542522861147	0.04149915077904476	0.22994863920525882	0.0	0.17787321397664732	0.39355535745192405	0.46358749969093305	0.04149915077904476	0.46358749969093305	0.12210756746762048	0.0	0.05207542522861147	0.39355535745192405	0.05207542522861147	0.17787321397664732	0.04149915077904476	0.22994863920525882	0.0	0.12210756746762048	0.17787321397664732	0.09357457600765627	0.0	0.04149915077904476	0.17787321397664732	0.22994863920525882	0.17787321397664732	0.05207542522861147	0.17787321397664732	0.46358749969093305	0.1778732139766473	0.39355535745192405	0.1778732139766473	0.04149915077904476	0.12210756746762048	0.1778732139766473	0.09357457600765627	0.10784107173763836	0.05207542522861147
0.10784107173763836	0.39355535745192405	0.10784107173763836	0.0	0.10784107173763836	0.39355535745192405	0.10784107173763836	0.5	0.10784107173763836	0.12210756746762048	0.2714477899843036	0.014266495729982129	0.22994863920525882	0.16360671824666526	0.29998078144426776	0.17787321397664732	0.39355535745192405	0.5714285714285714	0.5714285714285714	0.16360671824666526	0.5714285714285713	0.014266495729982129	0.12210756746762048	0.22994863920525882	0.5714285714285714	0.22994863920525882	0.10784107173763836	0.16360671824666526	0.014266495729982129	0.0	0.693536138896192	0.39355535745192405	0.3935553574519241	0.0	0.16360671824666526	0.39355535745192405	0.014266495729982129	0.39355535745192405	0.22994863920525882	0.39355535745192405	0.2857142857142857	0.28571428571428564	0.2857142857142857	0.10784107173763836	0.16360671824666523	0.693536138896192	0.39355535745192405	0.3935553574519241	0.2857142857142857	0.22994863920525882
0.17787321397664732	0.5714285714285714	0.17787321397664732	0.10784107173763836	0.28571428571428564	0.2857142857142857	0.1778732139766473	0.10784107173763836	0.5	0.22994863920525882	0.09357457600765627	0.014266495729982129	0.05207542522861147	0.2714477899843036	0.22994863920525882	0.17787321397664732	0.0	0.2857142857142857	0.2857142857142857	0.2714477899843036	0.2857142857142857	0.2999807814442678	0.12210756746762048	0.05207542522861147	0.463587499690933	0.05207542522861147	0.17787321397664732	0.2714477899843036	0.2999807814442678	0.0	0.29998078144426776	0.0	0.037808929498629386	0.0	0.2714477899843036	0.5714285714285714	0.2999807814442678	0.10784107173763836	0.05207542522861147	0.5714285714285714	0.2857142857142857	0.28571428571428564	0.10784107173763836	0.1778732139766473	0.16360671824666526	0.29998078144426776	0.5714285714285714	0.037808929498629386	0.2857142857142857	0.05207542522861147
0.0	0.12210756746762048	0.0	0.12210756746762048	0.12210756746762048	0.12210756746762048	0.0	0.12210756746762048	0.22994863920525882	0.5	0.2714477899843036	0.014266495729982129	0.22994863920525882	0.09357457600765628	0.014266495729982129	0.0	0.5714285714285714	0.463587499690933	0.17787321397664732	0.09357457600765628	0.17787321397664732	0.014266495729982129	0.5156629249195445	0.22994863920525882	0.8571428571428571	0.22994863920525882	0.5714285714285714	0.09357457600765627	0.014266495729982129	0.0	0.40782185318190617	0.5714285714285714	0.037808929498629386	0.0	0.09357457600765628	0.0	0.22994863920525882	0.0	0.22994863920525882	0.0	0.8571428571428571	0.0	0.10784107173763836	0.5714285714285714	0.09357457600765628	0.40782185318190617	0.0	0.037808929498629386	0.10784107173763836	0.22994863920525882
0.5571620756985893	0.09357457600765627	0.5571620756985893	0.2714477899843036	0.16360671824666526	0.09357457600765627	0.5571620756985893	0.2714477899843036	0.09357457600765627	0.2714477899843036	0.5	0.22994863920525882	0.05207542522861147	0.04149915077904476	0.2857142857142857	0.17787321397664732	0.39355535745192405	0.10784107173763836	0.07003214223900894	0.04149915077904476	0.07003214223900894	0.12210756746762048	0.05207542522861147	0.05207542522861147	0.07003214223900894	0.05207542522861147	0.17787321397664732	0.04149915077904476	0.12210756746762048	0.0	0.12210756746762048	0.39355535745192405	0.09357457600765627	0.0	0.04149915077904476	0.17787321397664732	0.0	0.17787321397664732	0.05207542522861147	0.17787321397664732	0.07003214223900894	0.39355535745192405	0.10784107173763836	0.17787321397664732	0.04149915077904476	0.12210756746762048	0.17787321397664732	0.09357457600765627	0.07003214223900894	0.05207542522861147
0.12210756746762048	0.0	0.12210756746762048	0.014266495729982129	0.2999807814442678	0.12210756746762048	0.12210756746762048	0.014266495729982129	0.014266495729982129	0.014266495729982129	0.22994863920525882	0.5	0.05207542522861147	0.2714477899843036	0.014266495729982129	0.17787321397664732	0.2857142857142857	0.17787321397664732	0.10784107173763836	0.2714477899843036	0.10784107173763836	0.22994863920525882	0.05207542522861147	0.33778971094289717	0.1778732139766473	0.3377897109428972	0.28571428571428564	0.2714477899843036	0.0	0.0	0.4078218531819062	0.2857142857142857	0.09357457600765627	0.0	0.2714477899843036	0.10784107173763836	0.2999807814442678	0.10784107173763836	0.3377897109428972	0.10784107173763836	0.39355535745192405	0.2857142857142857	0.5714285714285714	0.2857142857142857	0.2714477899843036	0.014266495729982129	0.10784107173763836	0.09357457600765627	0.1778732139766473	0.33778971094289717
0.05207542522861147	0.05207542522861147	0.05207542522861147	0.22994863920525882	0.05207542522861147	0.05207542522861147	0.05207542522861147	0.22994863920525882	0.05207542522861147	0.22994863920525882	0.05207542522861147	0.05207542522861147	0.5	0.5571620756985893	0.5156629249195445	0.5714285714285714	0.39355535745192405	0.17787321397664732	0.17787321397664732	0.5571620756985893	0.1778732139766473	0.12210756746762048	0.05207542522861147	0.0	0.39355535745192405	0.0	0.0	0.5571620756985893	0.12210756746762048	0.0	0.5156629249195445	0.39355535745192405	0.2714477899843036	0.0	0.5571620756985893	0.39355535745192405	0.2999807814442678	0.2857142857142857	0.0	0.39355535745192405	0.1778732139766473	0.2857142857142857	0.0	0.0	0.09357457600765627	0.5156629249195445	0.39355535745192405	0.2714477899843036	0.1778732139766473	0.0
0.04149915077904476	0.2714477899843036	0.04149915077904476	0.16360671824666523	0.2714477899843036	0.04149915077904476	0.04149915077904476	0.16360671824666526	0.2714477899843036	0.09357457600765628	0.04149915077904476	0.2714477899843036	0.5571620756985893	0.5	0.2857142857142857	0.1778732139766473	0.10784107173763836	0.07003214223900894	0.07003214223900894	0.0	0.07003214223900894	0.12210756746762048	0.05207542522861147	0.2857142857142857	0.10784107173763836	0.2857142857142857	0.1778732139766473	0.0	0.12210756746762048	0.0	0.22994863920525882	0.10784107173763836	0.2714477899843036	0.0	0.0	0.10784107173763836	0.12210756746762048	0.17787321397664732	0.2857142857142857	0.10784107173763836	0.07003214223900894	0.10784107173763836	0.17787321397664732	0.17787321397664732	0.04149915077904476	0.2857142857142857	0.10784107173763836	0.2714477899843036	0.07003214223900894	0.2857142857142857
0.22994863920525882	0.014266495729982129	0.22994863920525882	0.29998078144426776	0.9792504246104777	0.4078218531819062	0.22994863920525882	0.29998078144426776	0.22994863920525882	0.014266495729982129	0.2857142857142857	0.014266495729982129	0.5156629249195445	0.2857142857142857	0.5	0.0	0.10784107173763836	0.1778732139766473	0.1778732139766473	0.04149915077904476	0.17787321397664732	0.2999807814442678	0.12210756746762048	0.33778971094289717	0.17787321397664727	0.3377897109428972	0.5714285714285714	0.04149915077904476	0.2999807814442678	0.0	0.014266495729982129	0.10784107173763836	0.037808929498629386	0.0	0.04149915077904476	0.28571428571428564	0.12210756746762048	0.0	0.3377897109428972	0.28571428571428564	0.17787321397664732	0.10784107173763836	0.2857142857142857	0.5714285714285714	0.09357457600765628	0.40782185318190617	0.2857142857142857	0.037808929498629386	0.1778732139766473	0.33778971094289717
0.0	0.1778732139766473	0.0	0.17787321397664732	0.5714285714285714	0.17787321397664732	0.0	0.17787321397664732	0.17787321397664732	0.0	0.17787321397664732	0.17787321397664732	0.5714285714285714	0.1778732139766473	0.0	0.5	0.17787321397664732	0.5714285714285714	0.5714285714285714	0.16360671824666523	0.5714285714285714	0.2999807814442678	0.22994863920525882	0.12210756746762048	0.5714285714285714	0.12210756746762048	0.28571428571428564	0.16360671824666526	0.014266495729982129	0.0	0.5856950671585535	0.17787321397664732	0.0	0.0	0.16360671824666523	0.39355535745192405	0.014266495729982129	0.39355535745192405	0.12210756746762048	0.39355535745192405	0.5714285714285714	0.10784107173763836	0.2857142857142857	0.2857142857142857	0.16360671824666526	0.5856950671585535	0.39355535745192405	0.0	0.1778732139766473	0.12210756746762048
0.17787321397664732	0.2857142857142857	0.17787321397664732	0.39355535745192405	0.5714285714285714	0.2857142857142857	0.17787321397664732	0.39355535745192405	0.0	0.5714285714285714	0.39355535745192405	0.2857142857142857	0.39355535745192405	0.10784107173763836	0.10784107173763836	0.17787321397664732	0.5	0.28571428571428564	0.28571428571428564	0.2714477899843036	0.2857142857142857	0.2999807814442678	0.12210756746762048	0.05207542522861147	0.463587499690933	0.05207542522861147	0.17787321397664732	0.2714477899843036	0.2999807814442678	0.0	0.29998078144426776	0.0	0.037808929498629386	0.0	0.2714477899843036	0.5714285714285713	0.2999807814442678	0.10784107173763836	0.05207542522861147	0.5714285714285713	0.2857142857142857	0.28571428571428564	0.10784107173763836	0.17787321397664732	0.16360671824666523	0.29998078144426776	0.5714285714285714	0.037808929498629386	0.2857142857142857	0.05207542522861147
0.39355535745192405	0.17787321397664732	0.39355535745192405	0.5714285714285714	0.5714285714285714	0.17787321397664732	0.39355535745192405	0.5714285714285714	0.2857142857142857	0.463587499690933	0.10784107173763836	0.17787321397664732	0.17787321397664732	0.07003214223900894	0.1778732139766473	0.5714285714285714	0.28571428571428564	0.5	0.28571428571428564	0.16360671824666526	0.2857142857142857	0.2999807814442678	0.12210756746762048	0.22994863920525882	0.5714285714285714	0.22994863920525882	0.10784107173763836	0.16360671824666526	0.2999807814442678	0.0	0.014266495729982129	0.39355535745192405	0.3935553574519241	0.0	0.16360671824666526	0.1778732139766473	0.693536138896192	0.10784107173763836	0.22994863920525882	0.1778732139766473	0.07003214223900894	0.39355535745192405	0.28571428571428564	0.10784107173763836	0.09357457600765627	0.014266495729982129	0.17787321397664732	0.3935553574519241	0.2857142857142857	0.22994863920525882
0.46358749969093305	0.10784107173763836	0.46358749969093305	0.5714285714285714	0.28571428571428564	0.463587499690933	0.46358749969093305	0.5714285714285714	0.2857142857142857	0.17787321397664732	0.07003214223900894	0.10784107173763836	0.17787321397664732	0.07003214223900894	0.1778732139766473	0.5714285714285714	0.28571428571428564	0.28571428571428564	0.5	0.16360671824666523	0.0	0.22994863920525882	0.12210756746762048	0.4078218531819062	0.28571428571428564	0.40782185318190617	0.5714285714285714	0.16360671824666526	0.22994863920525882	0.0	0.29998078144426776	0.6792696431662097	0.21568214347527673	0.0	0.16360671824666523	0.28571428571428564	0.014266495729982129	0.0	0.40782185318190617	0.28571428571428564	0.46358749969093305	0.10784107173763836	0.17787321397664732	0.5714285714285713	0.2714477899843036	0.2999807814442678	0.2857142857142857	0.21568214347527673	0.2857142857142857	0.4078218531819062
0.04149915077904476	0.2714477899843036	0.04149915077904476	0.16360671824666523	0.2714477899843036	0.04149915077904476	0.04149915077904476	0.16360671824666526	0.2714477899843036	0.09357457600765628	0.04149915077904476	0.2714477899843036	0.5571620756985893	0.0	0.04149915077904476	0.16360671824666523	0.2714477899843036	0.16360671824666526	0.16360671824666523	0.5	0.07003214223900894	0.12210756746762048	0.05207542522861147	0.2857142857142857	0.10784107173763836	0.2857142857142857	0.1778732139766473	0.0	0.12210756746762048	0.0	0.22994863920525882	0.10784107173763836	0.2714477899843036	0.0	0.0	0.10784107173763836	0.12210756746762048	0.17787321397664732	0.2857142857142857	0.10784107173763836	0.07003214223900894	0.10784107173763836	0.17787321397664732	0.17787321397664732	0.04149915077904476	0.2857142857142857	0.10784107173763836	0.2714477899843036	0.07003214223900894	0.2857142857142857
0.46358749969093305	0.10784107173763836	0.46358749969093305	0.5714285714285714	0.2857142857142857	0.46358749969093305	0.46358749969093305	0.5714285714285713	0.2857142857142857	0.17787321397664732	0.07003214223900894	0.10784107173763836	0.1778732139766473	0.07003214223900894	0.17787321397664732	0.5714285714285714	0.2857142857142857	0.2857142857142857	0.0	0.07003214223900894	0.5	0.22994863920525882	0.12210756746762048	0.40782185318190617	0.28571428571428564	0.40782185318190617	0.5714285714285714	0.16360671824666526	0.22994863920525882	0.0	0.29998078144426776	0.6792696431662097	0.21568214347527673	0.0	0.16360671824666526	0.28571428571428564	0.014266495729982129	0.0	0.40782185318190617	0.28571428571428564	0.46358749969093305	0.10784107173763836	0.17787321397664732	0.5714285714285714	0.2714477899843036	0.2999807814442678	0.2857142857142857	0.21568214347527673	0.2857142857142857	0.40782185318190617
0.12210756746762048	0.22994863920525882	0.12210756746762048	0.014266495729982129	0.2999807814442678	0.014266495729982129	0.12210756746762048	0.014266495729982129	0.2999807814442678	0.014266495729982129	0.12210756746762048	0.22994863920525882	0.12210756746762048	0.12210756746762048	0.2999807814442678	0.2999807814442678	0.2999807814442678	0.2999807814442678	0.22994863920525882	0.12210756746762048	0.22994863920525882	0.5	0.05207542522861147	0.33778971094289717	0.1778732139766473	0.3377897109428972	0.28571428571428564	0.2714477899843036	0.22994863920525882	0.0	0.5156629249195445	0.2857142857142857	0.09357457600765627	0.0	0.2714477899843036	0.28571428571428564	0.014266495729982129	0.39355535745192405	0.3377897109428972	0.28571428571428564	0.1778732139766473	0.0	0.0	0.2857142857142857	0.04149915077904476	0.693536138896192	0.2857142857142857	0.09357457600765627	0.5714285714285714	0.33778971094289717
0.0	0.05207542522861147	0.0	0.12210756746762048	0.05207542522861147	0.12210756746762048	0.0	0.12210756746762048	0.12210756746762048	0.5156629249195445	0.05207542522861147	0.05207542522861147	0.05207542522861147	0.05207542522861147	0.12210756746762048	0.22994863920525882	0.12210756746762048	0.12210756746762048	0.12210756746762048	0.05207542522861147	0.12210756746762048	0.05207542522861147	0.5	0.33778971094289717	0.10784107173763836	0.3377897109428972	0.5714285714285714	0.2714477899843036	0.22994863920525882	0.0	0.4078218531819062	0.28571428571428564	0.09357457600765627	0.0	0.2714477899843036	0.28571428571428564	0.014266495729982129	0.2857142857142857	0.3377897109428972	0.28571428571428564	0.5714285714285714	0.5714285714285714	0.5714285714285713	0.5714285714285714	0.09357457600765627	0.014266495729982129	0.2857142857142857	0.09357457600765627	0.39355535745192405	0.33778971094289717
0.05207542522861147	0.33778971094289717	0.05207542522861147	0.22994863920525882	0.05207542522861147	0.33778971094289717	0.05207542522861147	0.22994863920525882	0.05207542522861147	0.22994863920525882	0.05207542522861147	0.33778971094289717	0.0	0.2857142857142857	0.33778971094289717	0.12210756746762048	0.05207542522861147	0.22994863920525882	0.4078218531819062	0.2857142857142857	0.40782185318190617	0.33778971094289717	0.33778971094289717	0.5	0.39355535745192405	0.0	0.0	0.5571620756985893	0.12210756746762048	0.0	0.5156629249195446	0.39355535745192405	0.2714477899843036	0.0	0.5571620756985893	0.39355535745192405	0.2999807814442678	0.28571428571428564	0.0	0.39355535745192405	0.1778732139766473	0.28571428571428564	0.0	0.0	0.09357457600765628	0.5156629249195446	0.39355535745192405	0.2714477899843036	0.1778732139766473	0.0
0.39355535745192405	0.17787321397664727	0.39355535745192405	0.5714285714285714	0.0	0.1778732139766473	0.39355535745192405	0.5714285714285714	0.463587499690933	0.8571428571428571	0.07003214223900894	0.1778732139766473	0.39355535745192405	0.10784107173763836	0.17787321397664727	0.5714285714285714	0.463587499690933	0.5714285714285714	0.28571428571428564	0.10784107173763836	0.28571428571428564	0.1778732139766473	0.10784107173763836	0.39355535745192405	0.5	0.05207542522861147	0.1778732139766473	0.2714477899843036	0.014266495729982129	0.0	0.29998078144426776	0.5714285714285714	0.037808929498629386	0.0	0.2714477899843036	0.5714285714285714	0.014266495729982129	0.6792696431662097	0.05207542522861147	0.5714285714285714	0.2857142857142857	0.6792696431662097	0.39355535745192405	0.17787321397664732	0.16360671824666526	0.29998078144426776	0.5714285714285713	0.037808929498629386	0.46358749969093305	0.05207542522861147
0.05207542522861147	0.3377897109428972	0.05207542522861147	0.22994863920525882	0.05207542522861147	0.3377897109428972	0.05207542522861147	0.22994863920525882	0.05207542522861147	0.22994863920525882	0.05207542522861147	0.3377897109428972	0.0	0.2857142857142857	0.3377897109428972	0.12210756746762048	0.05207542522861147	0.22994863920525882	0.40782185318190617	0.2857142857142857	0.40782185318190617	0.3377897109428972	0.3377897109428972	0.0	0.05207542522861147	0.5	0.0	0.5571620756985893	0.12210756746762048	0.0	0.5156629249195445	0.39355535745192405	0.2714477899843036	0.0	0.5571620756985893	0.39355535745192405	0.2999807814442678	0.2857142857142857	0.0	0.39355535745192405	0.1778732139766473	0.2857142857142857	0.0	0.0	0.09357457600765627	0.5156629249195445	0.39355535745192405	0.2714477899843036	0.1778732139766473	0.0
0.17787321397664732	0.28571428571428564	0.17787321397664732	0.10784107173763836	0.1778732139766473	0.28571428571428564	0.17787321397664732	0.10784107173763836	0.17787321397664732	0.5714285714285714	0.17787321397664732	0.28571428571428564	0.0	0.1778732139766473	0.5714285714285714	0.28571428571428564	0.17787321397664732	0.10784107173763836	0.5714285714285714	0.1778732139766473	0.5714285714285714	0.28571428571428564	0.5714285714285714	0.0	0.1778732139766473	0.0	0.5	0.16360671824666526	0.014266495729982129	0.0	0.29998078144426776	0.17787321397664732	0.0	0.0	0.16360671824666526	0.39355535745192405	0.014266495729982129	0.28571428571428564	0.12210756746762048	0.39355535745192405	0.1778732139766473	0.6792696431662097	0.10784107173763836	0.0	0.2714477899843036	0.29998078144426776	0.39355535745192405	0.0	0.5714285714285714	0.12210756746762048
0.04149915077904476	0.2714477899843036	0.04149915077904476	0.16360671824666526	0.2714477899843036	0.04149915077904476	0.04149915077904476	0.16360671824666526	0.2714477899843036	0.09357457600765627	0.04149915077904476	0.2714477899843036	0.5571620756985893	0.0	0.04149915077904476	0.16360671824666526	0.2714477899843036	0.16360671824666526	0.16360671824666526	0.0	0.16360671824666526	0.2714477899843036	0.2714477899843036	0.5571620756985893	0.2714477899843036	0.5571620756985893	0.16360671824666526	0.5	0.12210756746762048	0.0	0.22994863920525882	0.10784107173763836	0.2714477899843036	0.0	0.0	0.10784107173763836	0.12210756746762048	0.17787321397664732	0.2857142857142857	0.10784107173763836	0.07003214223900894	0.10784107173763836	0.17787321397664732	0.17787321397664732	0.04149915077904476	0.2857142857142857	0.10784107173763836	0.2714477899843036	0.07003214223900894	0.2857142857142857
0.22994863920525882	0.0	0.22994863920525882	0.014266495729982129	0.014266495729982129	0.12210756746762048	0.22994863920525882	0.014266495729982129	0.2999807814442678	0.014266495729982129	0.12210756746762048	0.0	0.12210756746762048	0.12210756746762048	0.2999807814442678	0.014266495729982129	0.2999807814442678	0.2999807814442678	0.22994863920525882	0.12210756746762048	0.22994863920525882	0.22994863920525882	0.22994863920525882	0.12210756746762048	0.014266495729982129	0.12210756746762048	0.014266495729982129	0.12210756746762048	0.5	0.0	0.4078218531819062	0.2857142857142857	0.09357457600765627	0.0	0.2714477899843036	0.10784107173763836	0.2999807814442678	0.10784107173763836	0.3377897109428972	0.10784107173763836	0.39355535745192405	0.2857142857142857	0.5714285714285714	0.2857142857142857	0.2714477899843036	0.014266495729982129	0.10784107173763836	0.09357457600765627	0.1778732139766473	0.33778971094289717
0.0	0.0	0.0	0.0	0.0	0.0	0.0	0.0	0.0	0.0	0.0	0.0	0.0	0.0	0.0	0.0	0.0	0.0	0.0	0.0	0.0	0.0	0.0	0.0	0.0	0.0	0.0	0.0	0.0	0.5	0.0	0.0	0.0	0.0	0.0	0.0	0.0	0.0	0.0	0.0	0.0	0.0	0.0	0.0	0.0	0.0	0.0	0.0	0.0	0.0
0.12210756746762048	0.40782185318190617	0.12210756746762048	0.693536138896192	0.29998078144426776	0.014266495729982129	0.12210756746762048	0.693536138896192	0.29998078144426776	0.40782185318190617	0.12210756746762048	0.4078218531819062	0.5156629249195445	0.22994863920525882	0.014266495729982129	0.5856950671585535	0.29998078144426776	0.014266495729982129	0.29998078144426776	0.22994863920525882	0.29998078144426776	0.5156629249195445	0.4078218531819062	0.5156629249195446	0.29998078144426776	0.5156629249195445	0.29998078144426776	0.22994863920525882	0.4078218531819062	0.0	0.5	0.2857142857142857	0.2714477899843036	0.0	0.2714477899843036	0.28571428571428564	0.12210756746762048	0.28571428571428564	0.8013772106338302	0.28571428571428564	0.10784107173763836	0.0	0.2857142857142857	0.5714285714285714	0.09357457600765628	0.5156629249195446	0.2857142857142857	0.2714477899843036	0.10784107173763836	0.8013772106338302
0.17787321397664732	0.2857142857142857	0.17787321397664732	0.39355535745192405	0.5714285714285714	0.2857142857142857	0.17787321397664732	0.39355535745192405	0.0	0.5714285714285714	0.39355535745192405	0.2857142857142857	0.39355535745192405	0.10784107173763836	0.10784107173763836	0.17787321397664732	0.0	0.39355535745192405	0.6792696431662097	0.10784107173763836	0.6792696431662097	0.2857142857142857	0.28571428571428564	0.39355535745192405	0.5714285714285714	0.39355535745192405	0.17787321397664732	0.10784107173763836	0.2857142857142857	0.0	0.2857142857142857	0.5	0.037808929498629386	0.0	0.2714477899843036	0.5714285714285713	0.2999807814442678	0.10784107173763836	0.05207542522861147	0.5714285714285713	0.2857142857142857	0.28571428571428564	0.10784107173763836	0.17787321397664732	0.16360671824666523	0.29998078144426776	0.5714285714285714	0.037808929498629386	0.2857142857142857	0.05207542522861147
0.09357457600765627	0.09357457600765627	0.09357457600765627	0.3935553574519241	0.037808929498629386	0.037808929498629386	0.09357457600765627	0.3935553574519241	0.037808929498629386	0.037808929498629386	0.09357457600765627	0.09357457600765627	0.2714477899843036	0.2714477899843036	0.037808929498629386	0.0	0.037808929498629386	0.3935553574519241	0.21568214347527673	0.2714477899843036	0.21568214347527673	0.09357457600765627	0.09357457600765627	0.2714477899843036	0.037808929498629386	0.2714477899843036	0.0	0.2714477899843036	0.09357457600765627	0.0	0.2714477899843036	0.037808929498629386	0.5	0.0	0.5571620756985893	0.10784107173763836	0.12210756746762048	0.10784107173763836	0.2857142857142857	0.10784107173763836	0.10784107173763836	0.17787321397664732	0.17787321397664732	0.17787321397664732	0.04149915077904476	0.22994863920525882	0.10784107173763836	0.0	0.10784107173763836	0.2857142857142857
0.0	0.0	0.0	0.0	0.0	0.0	0.0	0.0	0.0	0.0	0.0	0.0	0.0	0.0	0.0	0.0	0.0	0.0	0.0	0.0	0.0	0.0	0.0	0.0	0.0	0.0	0.0	0.0	0.0	0.0	0.0	0.0	0.0	0.5	0.0	0.0	0.0	0.0	0.0	0.0	0.0	0.0	0.0	0.0	0.0	0.0	0.0	0.0	0.0	0.0
0.04149915077904476	0.2714477899843036	0.04149915077904476	0.16360671824666523	0.2714477899843036	0.04149915077904476	0.04149915077904476	0.16360671824666526	0.2714477899843036	0.09357457600765628	0.04149915077904476	0.2714477899843036	0.5571620756985893	0.0	0.04149915077904476	0.16360671824666523	0.2714477899843036	0.16360671824666526	0.16360671824666523	0.0	0.16360671824666526	0.2714477899843036	0.2714477899843036	0.5571620756985893	0.2714477899843036	0.5571620756985893	0.16360671824666526	0.0	0.2714477899843036	0.0	0.2714477899843036	0.2714477899843036	0.5571620756985893	0.0	0.5	0.10784107173763836	0.12210756746762048	0.17787321397664732	0.2857142857142857	0.10784107173763836	0.07003214223900894	0.10784107173763836	0.17787321397664732	0.17787321397664732	0.04149915077904476	0.2857142857142857	0.10784107173763836	0.2714477899843036	0.07003214223900894	0.2857142857142857
0.17787321397664732	0.10784107173763836	0.17787321397664732	0.39355535745192405	0.5714285714285714	0.10784107173763836	0.17787321397664732	0.39355535745192405	0.5714285714285714	0.0	0.17787321397664732	0.10784107173763836	0.39355535745192405	0.10784107173763836	0.28571428571428564	0.39355535745192405	0.5714285714285713	0.1778732139766473	0.28571428571428564	0.10784107173763836	0.28571428571428564	0.28571428571428564	0.28571428571428564	0.39355535745192405	0.5714285714285714	0.39355535745192405	0.39355535745192405	0.10784107173763836	0.10784107173763836	0.0	0.28571428571428564	0.5714285714285713	0.10784107173763836	0.0	0.10784107173763836	0.5	0.693536138896192	0.28571428571428564	0.05207542522861147	0.0	0.46358749969093305	0.5714285714285714	0.17787321397664732	0.10784107173763836	0.16360671824666523	0.29998078144426776	0.0	0.037808929498629386	0.2857142857142857	0.05207542522861147
0.22994863920525882	0.2999807814442678	0.22994863920525882	0.014266495729982129	0.014266495729982129	0.2999807814442678	0.22994863920525882	0.014266495729982129	0.2999807814442678	0.22994863920525882	0.0	0.2999807814442678	0.2999807814442678	0.12210756746762048	0.12210756746762048	0.014266495729982129	0.2999807814442678	0.693536138896192	0.014266495729982129	0.12210756746762048	0.014266495729982129	0.014266495729982129	0.014266495729982129	0.2999807814442678	0.014266495729982129	0.2999807814442678	0.014266495729982129	0.12210756746762048	0.2999807814442678	0.0	0.12210756746762048	0.2999807814442678	0.12210756746762048	0.0	0.12210756746762048	0.693536138896192	0.5	0.5714285714285714	0.22994863920525882	0.5714285714285714	0.46358749969093305	0.5714285714285714	0.39355535745192405	0.5714285714285714	0.09357457600765627	0.4078218531819062	0.5714285714285714	0.037808929498629386	0.46358749969093305	0.22994863920525882
0.17787321397664732	0.10784107173763836	0.17787321397664732	0.39355535745192405	0.6792696431662097	0.5714285714285714	0.17787321397664732	0.39355535745192405	0.10784107173763836	0.0	0.17787321397664732	0.10784107173763836	0.2857142857142857	0.17787321397664732	0.0	0.39355535745192405	0.10784107173763836	0.10784107173763836	0.0	0.17787321397664732	0.0	0.39355535745192405	0.2857142857142857	0.28571428571428564	0.6792696431662097	0.2857142857142857	0.28571428571428564	0.17787321397664732	0.10784107173763836	0.0	0.28571428571428564	0.10784107173763836	0.10784107173763836	0.0	0.17787321397664732	0.28571428571428564	0.5714285714285714	0.5	0.40782185318190617	0.28571428571428564	0.46358749969093305	0.10784107173763836	0.17787321397664732	0.5714285714285713	0.2714477899843036	0.2999807814442678	0.2857142857142857	0.21568214347527673	0.2857142857142857	0.4078218531819062
0.05207542522861147	0.3377897109428972	0.05207542522861147	0.22994863920525882	0.05207542522861147	0.3377897109428972	0.05207542522861147	0.22994863920525882	0.05207542522861147	0.22994863920525882	0.05207542522861147	0.3377897109428972	0.0	0.2857142857142857	0.3377897109428972	0.12210756746762048	0.05207542522861147	0.22994863920525882	0.40782185318190617	0.2857142857142857	0.40782185318190617	0.3377897109428972	0.3377897109428972	0.0	0.05207542522861147	0.0	0.12210756746762048	0.2857142857142857	0.3377897109428972	0.0	0.8013772106338302	0.05207542522861147	0.2857142857142857	0.0	0.2857142857142857	0.05207542522861147	0.22994863920525882	0.40782185318190617	0.5	0.39355535745192405	0.1778732139766473	0.2857142857142857	0.0	0.0	0.09357457600765627	0.5156629249195445	0.39355535745192405	0.2714477899843036	0.1778732139766473	0.0
0.17787321397664732	0.10784107173763836	0.17787321397664732	0.39355535745192405	0.5714285714285714	0.10784107173763836	0.17787321397664732	0.39355535745192405	0.5714285714285714	0.0	0.17787321397664732	0.10784107173763836	0.39355535745192405	0.10784107173763836	0.28571428571428564	0.39355535745192405	0.5714285714285713	0.1778732139766473	0.28571428571428564	0.10784107173763836	0.28571428571428564	0.28571428571428564	0.28571428571428564	0.39355535745192405	0.5714285714285714	0.39355535745192405	0.39355535745192405	0.10784107173763836	0.10784107173763836	0.0	0.28571428571428564	0.5714285714285713	0.10784107173763836	0.0	0.10784107173763836	0.0	0.5714285714285714	0.28571428571428564	0.39355535745192405	0.5	0.46358749969093305	0.5714285714285714	0.17787321397664732	0.10784107173763836	0.16360671824666523	0.29998078144426776	0.0	0.037808929498629386	0.2857142857142857	0.05207542522861147
0.46358749969093305	0.39355535745192405	0.46358749969093305	0.2857142857142857	0.2857142857142857	0.1778732139766473	0.46358749969093305	0.2857142857142857	0.2857142857142857	0.8571428571428571	0.07003214223900894	0.39355535745192405	0.1778732139766473	0.07003214223900894	0.17787321397664732	0.5714285714285714	0.2857142857142857	0.07003214223900894	0.46358749969093305	0.07003214223900894	0.46358749969093305	0.1778732139766473	0.5714285714285714	0.1778732139766473	0.2857142857142857	0.1778732139766473	0.1778732139766473	0.07003214223900894	0.39355535745192405	0.0	0.10784107173763836	0.2857142857142857	0.10784107173763836	0.0	0.07003214223900894	0.46358749969093305	0.46358749969093305	0.46358749969093305	0.1778732139766473	0.46358749969093305	0.5	0.10784107173763836	0.6792696431662097	0.2857142857142857	0.16360671824666526	0.29998078144426776	0.2857142857142857	0.037808929498629386	0.1778732139766473	0.5156629249195446
0.17787321397664732	0.28571428571428564	0.17787321397664732	0.28571428571428564	0.6792696431662097	0.39355535745192405	0.1778732139766473	0.28571428571428564	0.28571428571428564	0.0	0.39355535745192405	0.2857142857142857	0.2857142857142857	0.10784107173763836	0.10784107173763836	0.10784107173763836	0.28571428571428564	0.39355535745192405	0.10784107173763836	0.10784107173763836	0.10784107173763836	0.0	0.5714285714285714	0.28571428571428564	0.6792696431662097	0.2857142857142857	0.6792696431662097	0.10784107173763836	0.2857142857142857	0.0	0.0	0.28571428571428564	0.17787321397664732	0.0	0.10784107173763836	0.5714285714285714	0.5714285714285714	0.10784107173763836	0.2857142857142857	0.5714285714285714	0.10784107173763836	0.5	0.10784107173763836	0.6792696431662097	0.16360671824666523	0.5856950671585536	0.28571428571428564	0.0	0.46358749969093305	0.4078218531819062
0.39355535745192405	0.5714285714285714	0.39355535745192405	0.2857142857142857	0.39355535745192405	0.0	0.39355535745192405	0.2857142857142857	0.10784107173763836	0.10784107173763836	0.10784107173763836	0.5714285714285714	0.0	0.17787321397664732	0.2857142857142857	0.2857142857142857	0.10784107173763836	0.28571428571428564	0.17787321397664732	0.17787321397664732	0.17787321397664732	0.0	0.5714285714285713	0.0	0.39355535745192405	0.0	0.10784107173763836	0.17787321397664732	0.5714285714285714	0.0	0.2857142857142857	0.10784107173763836	0.17787321397664732	0.0	0.17787321397664732	0.17787321397664732	0.39355535745192405	0.17787321397664732	0.0	0.17787321397664732	0.6792696431662097	0.10784107173763836	0.5	0.39355535745192405	0.16360671824666523	0.5856950671585535	0.17787321397664732	0.0	0.1778732139766473	0.12210756746762048
0.17787321397664732	0.2857142857142857	0.17787321397664732	0.10784107173763836	0.17787321397664732	0.28571428571428564	0.1778732139766473	0.10784107173763836	0.1778732139766473	0.5714285714285714	0.17787321397664732	0.2857142857142857	0.0	0.17787321397664732	0.5714285714285714	0.2857142857142857	0.17787321397664732	0.10784107173763836	0.5714285714285713	0.17787321397664732	0.5714285714285714	0.2857142857142857	0.5714285714285714	0.0	0.17787321397664732	0.0	0.0	0.17787321397664732	0.2857142857142857	0.0	0.5714285714285714	0.17787321397664732	0.17787321397664732	0.0	0.17787321397664732	0.10784107173763836	0.5714285714285714	0.5714285714285713	0.0	0.10784107173763836	0.2857142857142857	0.6792696431662097	0.39355535745192405	0.5	0.2714477899843036	0.29998078144426776	0.39355535745192405	0.0	0.5714285714285714	0.12210756746762048
0.04149915077904476	0.2714477899843036	0.04149915077904476	0.16360671824666526	0.16360671824666526	0.2714477899843036	0.04149915077904476	0.16360671824666523	0.16360671824666526	0.09357457600765628	0.04149915077904476	0.2714477899843036	0.09357457600765627	0.04149915077904476	0.09357457600765628	0.16360671824666526	0.16360671824666523	0.09357457600765627	0.2714477899843036	0.04149915077904476	0.2714477899843036	0.04149915077904476	0.09357457600765627	0.09357457600765628	0.16360671824666526	0.09357457600765627	0.2714477899843036	0.04149915077904476	0.2714477899843036	0.0	0.09357457600765628	0.16360671824666523	0.04149915077904476	0.0	0.04149915077904476	0.16360671824666523	0.09357457600765627	0.2714477899843036	0.09357457600765627	0.16360671824666523	0.16360671824666526	0.16360671824666523	0.16360671824666523	0.2714477899843036	0.5	0.22994863920525882	0.1778732139766473	0.09357457600765627	0.46358749969093305	0.05207542522861147
0.12210756746762048	0.014266495729982129	0.12210756746762048	0.693536138896192	0.29998078144426776	0.4078218531819062	0.12210756746762048	0.693536138896192	0.29998078144426776	0.40782185318190617	0.12210756746762048	0.014266495729982129	0.5156629249195445	0.2857142857142857	0.40782185318190617	0.5856950671585535	0.29998078144426776	0.014266495729982129	0.2999807814442678	0.2857142857142857	0.2999807814442678	0.693536138896192	0.014266495729982129	0.5156629249195446	0.29998078144426776	0.5156629249195445	0.29998078144426776	0.2857142857142857	0.014266495729982129	0.0	0.5156629249195446	0.29998078144426776	0.22994863920525882	0.0	0.2857142857142857	0.29998078144426776	0.4078218531819062	0.2999807814442678	0.5156629249195445	0.29998078144426776	0.29998078144426776	0.5856950671585536	0.5856950671585535	0.29998078144426776	0.22994863920525882	0.5	0.2857142857142857	0.7871107149038481	0.46358749969093305	0.8013772106338302
0.17787321397664732	0.10784107173763836	0.17787321397664732	0.39355535745192405	0.5714285714285713	0.10784107173763836	0.1778732139766473	0.39355535745192405	0.5714285714285714	0.0	0.17787321397664732	0.10784107173763836	0.39355535745192405	0.10784107173763836	0.2857142857142857	0.39355535745192405	0.5714285714285714	0.17787321397664732	0.2857142857142857	0.10784107173763836	0.2857142857142857	0.2857142857142857	0.2857142857142857	0.39355535745192405	0.5714285714285713	0.39355535745192405	0.39355535745192405	0.10784107173763836	0.10784107173763836	0.0	0.2857142857142857	0.5714285714285714	0.10784107173763836	0.0	0.10784107173763836	0.0	0.5714285714285714	0.2857142857142857	0.39355535745192405	0.0	0.2857142857142857	0.28571428571428564	0.17787321397664732	0.39355535745192405	0.1778732139766473	0.2857142857142857	0.5	0.037808929498629386	0.2857142857142857	0.05207542522861147
0.09357457600765627	0.09357457600765627	0.09357457600765627	0.3935553574519241	0.037808929498629386	0.037808929498629386	0.09357457600765627	0.3935553574519241	0.037808929498629386	0.037808929498629386	0.09357457600765627	0.09357457600765627	0.2714477899843036	0.2714477899843036	0.037808929498629386	0.0	0.037808929498629386	0.3935553574519241	0.21568214347527673	0.2714477899843036	0.21568214347527673	0.09357457600765627	0.09357457600765627	0.2714477899843036	0.037808929498629386	0.2714477899843036	0.0	0.2714477899843036	0.09357457600765627	0.0	0.2714477899843036	0.037808929498629386	0.0	0.0	0.2714477899843036	0.037808929498629386	0.037808929498629386	0.21568214347527673	0.2714477899843036	0.037808929498629386	0.037808929498629386	0.0	0.0	0.0	0.09357457600765627	0.7871107149038481	0.037808929498629386	0.5	0.10784107173763836	0.2857142857142857
0.10784107173763836	0.1778732139766473	0.10784107173763836	0.2857142857142857	0.46358749969093305	0.17787321397664732	0.10784107173763836	0.2857142857142857	0.2857142857142857	0.10784107173763836	0.07003214223900894	0.1778732139766473	0.1778732139766473	0.07003214223900894	0.1778732139766473	0.1778732139766473	0.2857142857142857	0.2857142857142857	0.2857142857142857	0.07003214223900894	0.2857142857142857	0.5714285714285714	0.39355535745192405	0.1778732139766473	0.46358749969093305	0.1778732139766473	0.5714285714285714	0.07003214223900894	0.1778732139766473	0.0	0.10784107173763836	0.2857142857142857	0.10784107173763836	0.0	0.07003214223900894	0.2857142857142857	0.46358749969093305	0.2857142857142857	0.1778732139766473	0.2857142857142857	0.1778732139766473	0.46358749969093305	0.1778732139766473	0.5714285714285714	0.46358749969093305	0.46358749969093305	0.2857142857142857	0.10784107173763836	0.5	0.5156629249195446
0.05207542522861147	0.33778971094289717	0.05207542522861147	0.22994863920525882	0.05207542522861147	0.33778971094289717	0.05207542522861147	0.22994863920525882	0.05207542522861147	0.22994863920525882	0.05207542522861147	0.33778971094289717	0.0	0.2857142857142857	0.33778971094289717	0.12210756746762048	0.05207542522861147	0.22994863920525882	0.4078218531819062	0.2857142857142857	0.40782185318190617	0.33778971094289717	0.33778971094289717	0.0	0.05207542522861147	0.0	0.12210756746762048	0.2857142857142857	0.33778971094289717	0.0	0.8013772106338302	0.05207542522861147	0.2857142857142857	0.0	0.2857142857142857	0.05207542522861147	0.22994863920525882	0.4078218531819062	0.0	0.05207542522861147	0.5156629249195446	0.4078218531819062	0.12210756746762048	0.12210756746762048	0.05207542522861147	0.8013772106338302	0.05207542522861147	0.2857142857142857	0.5156629249195446	0.5
0.39355535745192405	0.1778732139766473	0.39355535745192405	0.1778732139766473	0.5714285714285714	0.17787321397664732	0.39355535745192405	0.1778732139766473	0.2857142857142857	0.10784107173763836	0.10784107173763836	0.17787321397664732	0.17787321397664732	0.07003214223900894	0.1778732139766473	0.1778732139766473	0.2857142857142857	0.5714285714285714	0.07003214223900894	0.07003214223900894	0.07003214223900894	0.1778732139766473	0.46358749969093305	0.1778732139766473	0.5714285714285714	0.17787321397664732	0.2857142857142857	0.07003214223900894	0.17787321397664732	0.0	0.1778732139766473	0.2857142857142857	0.07003214223900894	0.0	0.07003214223900894	0.46358749969093305	0.39355535745192405	0.07003214223900894	0.17787321397664732	0.46358749969093305	0.2857142857142857	0.2857142857142857	0.0	0.2857142857142857	0.46358749969093305	0.1778732139766473	0.46358749969093305	0.07003214223900894	0.1778732139766473	0.1778732139766473
0.10784107173763836	0.463587499690933	0.10784107173763836	0.28571428571428564	0.0	0.17787321397664732	0.10784107173763836	0.2857142857142857	0.1778732139766473	0.5714285714285714	0.07003214223900894	0.463587499690933	0.10784107173763836	0.10784107173763836	0.1778732139766473	0.28571428571428564	0.17787321397664732	0.2857142857142857	0.5714285714285714	0.10784107173763836	0.5714285714285714	0.463587499690933	0.10784107173763836	0.10784107173763836	0.0	0.10784107173763836	0.07003214223900894	0.10784107173763836	0.463587499690933	0.0	0.8571428571428571	0.17787321397664732	0.39355535745192405	0.0	0.10784107173763836	0.1778732139766473	0.17787321397664732	0.5714285714285714	0.10784107173763836	0.1778732139766473	0.5714285714285714	0.2857142857142857	0.28571428571428564	0.07003214223900894	0.07003214223900894	0.5714285714285714	0.17787321397664732	0.39355535745192405	0.5714285714285714	0.10784107173763836
0.04149915077904476	0.2714477899843036	0.04149915077904476	0.16360671824666523	0.2714477899843036	0.04149915077904476	0.04149915077904476	0.16360671824666526	0.2714477899843036	0.09357457600765628	0.04149915077904476	0.2714477899843036	0.5571620756985893	0.0	0.04149915077904476	0.16360671824666523	0.2714477899843036	0.16360671824666526	0.16360671824666523	0.0	0.16360671824666526	0.2714477899843036	0.2714477899843036	0.5571620756985893	0.2714477899843036	0.5571620756985893	0.16360671824666526	0.0	0.2714477899843036	0.0	0.2714477899843036	0.2714477899843036	0.5571620756985893	0.0	0.0	0.2714477899843036	0.09357457600765627	0.16360671824666523	0.5571620756985893	0.2714477899843036	0.16360671824666526	0.09357457600765627	0.16360671824666523	0.16360671824666523	0.04149915077904476	0.04149915077904476	0.2714477899843036	0.5571620756985893	0.16360671824666526	0.5571620756985893
0.04149915077904476	0.04149915077904476	0.04149915077904476	0.16360671824666523	0.09357457600765627	0.09357457600765627	0.04149915077904476	0.16360671824666526	0.09357457600765627	0.2714477899843036	0.04149915077904476	0.04149915077904476	0.04149915077904476	0.04149915077904476	0.09357457600765628	0.16360671824666526	0.09357457600765628	0.16360671824666526	0.09357457600765627	0.04149915077904476	0.09357457600765628	0.04149915077904476	0.04149915077904476	0.04149915077904476	0.09357457600765627	0.04149915077904476	0.16360671824666523	0.04149915077904476	0.04149915077904476	0.0	0.5571620756985893	0.09357457600765628	0.0	0.0	0.04149915077904476	0.09357457600765627	0.2714477899843036	0.09357457600765627	0.04149915077904476	0.09357457600765627	0.2714477899843036	0.16360671824666526	0.16360671824666526	0.16360671824666526	0.04149915077904476	0.2714477899843036	0.09357457600765628	0.0	0.2714477899843036	0.04149915077904476
0.0	0.0	0.0	0.0	0.0	0.0	0.0	0.0	0.0	0.0	0.0	0.0	0.0	0.0	0.0	0.0	0.0	0.0	0.0	0.0	0.0	0.0	0.0	0.0	0.0	0.0	0.0	0.0	0.0	0.0	0.0	0.0	0.0	0.0	0.0	0.0	0.0	0.0	0.0	0.0	0.0	0.0	0.0	0.0	0.0	0.0	0.0	0.0	0.0	0.0
0.0	0.12210756746762048	0.0	0.12210756746762048	0.12210756746762048	0.12210756746762048	0.0	0.12210756746762048	0.22994863920525882	0.0	0.05207542522861147	0.12210756746762048	0.12210756746762048	0.05207542522861147	0.12210756746762048	0.05207542522861147	0.22994863920525882	0.22994863920525882	0.12210756746762048	0.05207542522861147	0.12210756746762048	0.22994863920525882	0.05207542522861147	0.12210756746762048	0.12210756746762048	0.12210756746762048	0.22994863920525882	0.05207542522861147	0.12210756746762048	0.0	0.05207542522861147	0.22994863920525882	0.05207542522861147	0.0	0.05207542522861147	0.22994863920525882	0.05207542522861147	0.12210756746762048	0.12210756746762048	0.22994863920525882	0.12210756746762048	0.22994863920525882	0.05207542522861147	0.22994863920525882	0.5156629249195445	0.05207542522861147	0.22994863920525882	0.05207542522861147	0.05207542522861147	0.12210756746762048
0.12210756746762048	0.693536138896192	0.12210756746762048	0.014266495729982129	0.2999807814442678	0.5156629249195446	0.12210756746762048	0.014266495729982129	0.2999807814442678	0.2999807814442678	0.12210756746762048	0.693536138896192	0.5156629249195446	0.2857142857142857	0.40782185318190617	0.014266495729982129	0.2999807814442678	0.5856950671585536	0.9792504246104777	0.2857142857142857	0.9792504246104777	0.5156629249195446	0.014266495729982129	0.5156629249195446	0.2999807814442678	0.5156629249195446	0.2999807814442678	0.2857142857142857	0.693536138896192	0.0	0.014266495729982129	0.2999807814442678	0.22994863920525882	0.0	0.2857142857142857	0.9792504246104777	0.2999807814442678	0.9792504246104777	0.5156629249195446	0.9792504246104777	0.2999807814442678	0.2999807814442678	0.693536138896192	0.2999807814442678	0.2857142857142857	0.40782185318190617	0.9792504246104777	0.22994863920525882	0.014266495729982129	0.5156629249195446
0.0	0.0	0.0	0.0	0.0	0.0	0.0	0.0	0.0	0.0	0.0	0.0	0.0	0.0	0.0	0.0	0.0	0.0	0.0	0.0	0.0	0.0	0.0	0.0	0.0	0.0	0.0	0.0	0.0	0.0	0.0	0.0	0.0	0.0	0.0	0.0	0.0	0.0	0.0	0.0	0.0	0.0	0.0	0.0	0.0	0.0	0.0	0.0	0.0	0.0
0.04149915077904476	0.04149915077904476	0.04149915077904476	0.16360671824666523	0.09357457600765627	0.09357457600765627	0.04149915077904476	0.16360671824666526	0.09357457600765627	0.2714477899843036	0.04149915077904476	0.04149915077904476	0.04149915077904476	0.04149915077904476	0.09357457600765628	0.16360671824666526	0.09357457600765628	0.16360671824666526	0.09357457600765627	0.04149915077904476	0.09357457600765628	0.04149915077904476	0.04149915077904476	0.04149915077904476	0.09357457600765627	0.04149915077904476	0.16360671824666523	0.04149915077904476	0.04149915077904476	0.0	0.5571620756985893	0.09357457600765628	0.0	0.0	0.04149915077904476	0.09357457600765627	0.2714477899843036	0.09357457600765627	0.04149915077904476	0.09357457600765627	0.2714477899843036	0.16360671824666526	0.16360671824666526	0.16360671824666526	0.04149915077904476	0.2714477899843036	0.09357457600765628	0.0	0.2714477899843036	0.04149915077904476
0.10784107173763836	0.0	0.10784107173763836	0.10784107173763836	0.10784107173763836	0.5714285714285714	0.10784107173763836	0.10784107173763836	0.17787321397664732	0.39355535745192405	0.17787321397664732	0.0	0.0	0.17787321397664732	0.0	0.5714285714285714	0.17787321397664732	0.2857142857142857	0.39355535745192405	0.17787321397664732	0.39355535745192405	0.5714285714285713	0.2857142857142857	0.0	0.10784107173763836	0.0	0.28571428571428564	0.17787321397664732	0.0	0.0	0.2857142857142857	0.17787321397664732	0.17787321397664732	0.0	0.17787321397664732	0.1778732139766473	0.2857142857142857	0.39355535745192405	0.0	0.1778732139766473	0.10784107173763836	0.1778732139766473	0.5714285714285714	0.2857142857142857	0.39355535745192405	0.2857142857142857	0.17787321397664732	0.17787321397664732	0.5714285714285714	0.0
0.12210756746762048	0.014266495729982129	0.12210756746762048	0.014266495729982129	0.014266495729982129	0.693536138896192	0.12210756746762048	0.014266495729982129	0.014266495729982129	0.40782185318190617	0.12210756746762048	0.014266495729982129	0.014266495729982129	0.22994863920525882	0.014266495729982129	0.2999807814442678	0.014266495729982129	0.5856950671585536	0.2999807814442678	0.22994863920525882	0.2999807814442678	0.40782185318190617	0.2999807814442678	0.014266495729982129	0.014266495729982129	0.014266495729982129	0.22994863920525882	0.22994863920525882	0.014266495729982129	0.0	0.40782185318190617	0.014266495729982129	0.12210756746762048	0.0	0.22994863920525882	0.2999807814442678	0.40782185318190617	0.2999807814442678	0.014266495729982129	0.2999807814442678	0.2999807814442678	0.2999807814442678	0.5856950671585536	0.22994863920525882	0.2857142857142857	0.5156629249195446	0.2999807814442678	0.12210756746762048	0.5856950671585536	0.014266495729982129
0.10784107173763836	0.46358749969093305	0.10784107173763836	0.2857142857142857	0.0	0.1778732139766473	0.10784107173763836	0.2857142857142857	0.1778732139766473	0.5714285714285714	0.07003214223900894	0.46358749969093305	0.10784107173763836	0.10784107173763836	0.1778732139766473	0.2857142857142857	0.1778732139766473	0.2857142857142857	0.5714285714285714	0.10784107173763836	0.5714285714285714	0.46358749969093305	0.10784107173763836	0.10784107173763836	0.0	0.10784107173763836	0.07003214223900894	0.10784107173763836	0.46358749969093305	0.0	0.8571428571428571	0.1778732139766473	0.39355535745192405	0.0	0.10784107173763836	0.1778732139766473	0.1778732139766473	0.5714285714285714	0.10784107173763836	0.1778732139766473	0.5714285714285714	0.2857142857142857	0.2857142857142857	0.07003214223900894	0.07003214223900894	0.5714285714285714	0.1778732139766473	0.39355535745192405	0.5714285714285714	0.10784107173763836
0.0	0.0	0.0	0.0	0.0	0.0	0.0	0.0	0.0	0.0	0.0	0.0	0.0	0.0	0.0	0.0	0.0	0.0	0.0	0.0	0.0	0.0	0.0	0.0	0.0	0.0	0.0	0.0	0.0	0.0	0.0	0.0	0.0	0.0	0.0	0.0	0.0	0.0	0.0	0.0	0.0	0.0	0.0	0.0	0.0	0.0	0.0	0.0	0.0	0.0
0.2857142857142857	0.0	0.2857142857142857	0.0	0.2857142857142857	0.0	0.2857142857142857	0.0	0.2857142857142857	0.2857142857142857	0.2857142857142857	0.0	0.0	0.0	0.2857142857142857	0.2857142857142857	0.2857142857142857	0.0	0.0	0.0	0.0	0.0	0.2857142857142857	0.0	0.2857142857142857	0.0	0.0	0.0	0.0	0.0	0.0	0.2857142857142857	0.0	0.0	0.0	0.0	0.2857142857142857	0.0	0.0	0.0	0.0	0.2857142857142857	0.0	0.0	0.0	0.0	0.0	0.0	0.2857142857142857	0.0
0.22994863920525882	0.2999807814442678	0.22994863920525882	0.014266495729982129	0.014266495729982129	0.2999807814442678	0.22994863920525882	0.014266495729982129	0.2999807814442678	0.22994863920525882	0.0	0.2999807814442678	0.2999807814442678	0.12210756746762048	0.12210756746762048	0.014266495729982129	0.2999807814442678	0.693536138896192	0.014266495729982129	0.12210756746762048	0.014266495729982129	0.014266495729982129	0.014266495729982129	0.2999807814442678	0.014266495729982129	0.2999807814442678	0.014266495729982129	0.12210756746762048	0.2999807814442678	0.0	0.12210756746762048	0.2999807814442678	0.12210756746762048	0.0	0.12210756746762048	0.693536138896192	0.0	0.014266495729982129	0.2999807814442678	0.693536138896192	0.2999807814442678	0.2999807814442678	0.22994863920525882	0.014266495729982129	0.22994863920525882	0.12210756746762048	0.693536138896192	0.12210756746762048	0.014266495729982129	0.2999807814442678
0.04149915077904476	0.2714477899843036	0.04149915077904476	0.16360671824666523	0.2714477899843036	0.04149915077904476	0.04149915077904476	0.16360671824666526	0.2714477899843036	0.09357457600765628	0.04149915077904476	0.2714477899843036	0.5571620756985893	0.0	0.04149915077904476	0.16360671824666523	0.2714477899843036	0.16360671824666526	0.16360671824666523	0.0	0.16360671824666526	0.2714477899843036	0.2714477899843036	0.5571620756985893	0.2714477899843036	0.5571620756985893	0.16360671824666526	0.0	0.2714477899843036	0.0	0.2714477899843036	0.2714477899843036	0.5571620756985893	0.0	0.0	0.2714477899843036	0.09357457600765627	0.16360671824666523	0.5571620756985893	0.2714477899843036	0.16360671824666526	0.09357457600765627	0.16360671824666523	0.16360671824666523	0.04149915077904476	0.04149915077904476	0.2714477899843036	0.5571620756985893	0.16360671824666526	0.5571620756985893
0.0	0.12210756746762048	0.0	0.22994863920525882	0.014266495729982129	0.22994863920525882	0.0	0.22994863920525882	0.2999807814442678	0.12210756746762048	0.22994863920525882	0.12210756746762048	0.014266495729982129	0.22994863920525882	0.693536138896192	0.12210756746762048	0.2999807814442678	0.014266495729982129	0.2999807814442678	0.22994863920525882	0.2999807814442678	0.2999807814442678	0.12210756746762048	0.014266495729982129	0.014266495729982129	0.014266495729982129	0.2999807814442678	0.22994863920525882	0.12210756746762048	0.0	0.2999807814442678	0.2999807814442678	0.12210756746762048	0.0	0.22994863920525882	0.014266495729982129	0.014266495729982129	0.2999807814442678	0.014266495729982129	0.014266495729982129	0.2999807814442678	0.693536138896192	0.014266495729982129	0.2999807814442678	0.12210756746762048	0.014266495729982129	0.014266495729982129	0.12210756746762048	0.2999807814442678	0.014266495729982129
0.0	0.0	0.0	0.0	0.0	0.0	0.0	0.0	0.0	0.0	0.0	0.0	0.0	0.0	0.0	0.0	0.0	0.0	0.0	0.0	0.0	0.0	0.0	0.0	0.0	0.0	0.0	0.0	0.0	0.0	0.0	0.0	0.0	0.0	0.0	0.0	0.0	0.0	0.0	0.0	0.0	0.0	0.0	0.0	0.0	0.0	0.0	0.0	0.0	0.0
0.46358749969093305	0.17787321397664727	0.46358749969093305	0.8571428571428571	0.07003214223900894	0.1778732139766473	0.46358749969093305	0.8571428571428571	0.28571428571428564	0.17787321397664732	0.10784107173763836	0.1778732139766473	0.17787321397664732	0.07003214223900894	0.17787321397664727	0.28571428571428564	0.28571428571428564	0.5714285714285714	0.17787321397664727	0.07003214223900894	0.1778732139766473	0.463587499690933	0.17787321397664732	0.17787321397664732	0.07003214223900894	0.17787321397664732	0.17787321397664727	0.07003214223900894	0.1778732139766473	0.0	0.17787321397664732	0.28571428571428564	0.07003214223900894	0.0	0.07003214223900894	0.28571428571428564	0.1778732139766473	0.17787321397664727	0.17787321397664732	0.28571428571428564	0.28571428571428564	0.463587499690933	0.28571428571428564	0.1778732139766473	0.39355535745192405	0.17787321397664732	0.28571428571428564	0.07003214223900894	0.07003214223900894	0.17787321397664732
0.0	0.0	0.0	0.0	0.0	0.0	0.0	0.0	0.0	0.0	0.0	0.0	0.0	0.0	0.0	0.0	0.0	0.0	0.0	0.0	0.0	0.0	0.0	0.0	0.0	0.0	0.0	0.0	0.0	0.0	0.0	0.0	0.0	0.0	0.0	0.0	0.0	0.0	0.0	0.0	0.0	0.0	0.0	0.0	0.0	0.0	0.0	0.0	0.0	0.0
0.5571620756985893	0.09357457600765627	0.5571620756985893	0.2714477899843036	0.16360671824666526	0.09357457600765627	0.5571620756985893	0.2714477899843036	0.09357457600765627	0.2714477899843036	0.0	0.09357457600765627	0.09357457600765627	0.04149915077904476	0.04149915077904476	0.16360671824666526	0.09357457600765627	0.2714477899843036	0.16360671824666526	0.04149915077904476	0.16360671824666526	0.09357457600765627	0.2714477899843036	0.09357457600765627	0.16360671824666526	0.09357457600765627	0.16360671824666526	0.04149915077904476	0.09357457600765627	0.0	0.09357457600765627	0.09357457600765627	0.04149915077904476	0.0	0.04149915077904476	0.16360671824666526	0.04149915077904476	0.16360671824666526	0.09357457600765627	0.16360671824666526	0.16360671824666526	0.09357457600765627	0.2714477899843036	0.16360671824666526	0.04149915077904476	0.09357457600765627	0.16360671824666526	0.04149915077904476	0.16360671824666526	0.09357457600765627
0.07003214223900894	0.5714285714285714	0.07003214223900894	0.2857142857142857	0.2857142857142857	0.17787321397664732	0.07003214223900894	0.2857142857142857	0.46358749969093305	0.46358749969093305	0.10784107173763836	0.5714285714285714	0.1778732139766473	0.07003214223900894	0.1778732139766473	0.5714285714285714	0.46358749969093305	0.2857142857142857	0.2857142857142857	0.07003214223900894	0.2857142857142857	0.1778732139766473	0.1778732139766473	0.1778732139766473	0.2857142857142857	0.1778732139766473	0.5714285714285713	0.07003214223900894	0.5714285714285714	0.0	0.10784107173763836	0.46358749969093305	0.10784107173763836	0.0	0.07003214223900894	0.2857142857142857	0.10784107173763836	0.2857142857142857	0.1778732139766473	0.2857142857142857	0.5714285714285714	0.2857142857142857	0.1778732139766473	0.5714285714285714	0.07003214223900894	0.46358749969093305	0.2857142857142857	0.10784107173763836	0.1778732139766473	0.1778732139766473
0.0	0.22994863920525882	0.0	0.12210756746762048	0.5156629249195445	0.05207542522861147	0.0	0.12210756746762048	0.22994863920525882	0.05207542522861147	0.05207542522861147	0.22994863920525882	0.5156629249195445	0.0	0.05207542522861147	0.12210756746762048	0.22994863920525882	0.12210756746762048	0.12210756746762048	0.0	0.12210756746762048	0.22994863920525882	0.5156629249195445	0.5156629249195445	0.5156629249195445	0.5156629249195445	0.22994863920525882	0.0	0.22994863920525882	0.0	0.22994863920525882	0.22994863920525882	0.5156629249195445	0.0	0.0	0.22994863920525882	0.12210756746762048	0.12210756746762048	0.5156629249195445	0.22994863920525882	0.12210756746762048	0.12210756746762048	0.12210756746762048	0.22994863920525882	0.05207542522861147	0.05207542522861147	0.22994863920525882	0.5156629249195445	0.22994863920525882	0.5156629249195445
0.04149915077904476	0.2714477899843036	0.04149915077904476	0.16360671824666523	0.2714477899843036	0.04149915077904476	0.04149915077904476	0.16360671824666526	0.2714477899843036	0.09357457600765628	0.04149915077904476	0.2714477899843036	0.5571620756985893	0.0	0.04149915077904476	0.16360671824666523	0.2714477899843036	0.16360671824666526	0.16360671824666523	0.0	0.16360671824666526	0.2714477899843036	0.2714477899843036	0.5571620756985893	0.2714477899843036	0.5571620756985893	0.16360671824666526	0.0	0.2714477899843036	0.0	0.2714477899843036	0.2714477899843036	0.5571620756985893	0.0	0.0	0.2714477899843036	0.09357457600765627	0.16360671824666523	0.5571620756985893	0.2714477899843036	0.16360671824666526	0.09357457600765627	0.16360671824666523	0.16360671824666523	0.04149915077904476	0.04149915077904476	0.2714477899843036	0.5571620756985893	0.16360671824666526	0.5571620756985893
0.0	0.0	0.0	0.0	0.0	0.0	0.0	0.0	0.0	0.0	0.0	0.0	0.0	0.0	0.0	0.0	0.0	0.0	0.0	0.0	0.0	0.0	0.0	0.0	0.0	0.0	0.0	0.0	0.0	0.0	0.0	0.0	0.0	0.0	0.0	0.0	0.0	0.0	0.0	0.0	0.0	0.0	0.0	0.0	0.0	0.0	0.0	0.0	0.0	0.0
0.10784107173763836	0.5714285714285714	0.10784107173763836	0.2857142857142857	0.10784107173763836	0.5714285714285714	0.10784107173763836	0.28571428571428564	0.1778732139766473	0.2857142857142857	0.17787321397664732	0.5714285714285713	0.0	0.17787321397664732	0.5714285714285714	0.2857142857142857	0.17787321397664732	0.5714285714285714	0.2857142857142857	0.17787321397664732	0.2857142857142857	0.2857142857142857	0.2857142857142857	0.0	0.10784107173763836	0.0	0.2857142857142857	0.17787321397664732	0.5714285714285713	0.0	0.5714285714285714	0.17787321397664732	0.17787321397664732	0.0	0.17787321397664732	0.39355535745192405	0.0	0.2857142857142857	0.0	0.39355535745192405	0.9649839288804954	0.9649839288804954	0.10784107173763836	0.2857142857142857	0.10784107173763836	0.0	0.39355535745192405	0.17787321397664732	0.6792696431662097	0.0
0.2857142857142857	0.0	0.2857142857142857	0.0	0.2857142857142857	0.0	0.2857142857142857	0.0	0.2857142857142857	0.2857142857142857	0.2857142857142857	0.0	0.0	0.0	0.2857142857142857	0.2857142857142857	0.2857142857142857	0.0	0.0	0.0	0.0	0.0	0.2857142857142857	0.0	0.2857142857142857	0.0	0.0	0.0	0.0	0.0	0.0	0.2857142857142857	0.0	0.0	0.0	0.0	0.2857142857142857	0.0	0.0	0.0	0.0	0.2857142857142857	0.0	0.0	0.0	0.0	0.0	0.0	0.2857142857142857	0.0
0.5571620756985893	0.09357457600765627	0.5571620756985893	0.2714477899843036	0.16360671824666526	0.09357457600765627	0.5571620756985893	0.2714477899843036	0.09357457600765627	0.2714477899843036	0.0	0.09357457600765627	0.09357457600765627	0.04149915077904476	0.04149915077904476	0.16360671824666526	0.09357457600765627	0.2714477899843036	0.16360671824666526	0.04149915077904476	0.16360671824666526	0.09357457600765627	0.2714477899843036	0.09357457600765627	0.16360671824666526	0.09357457600765627	0.16360671824666526	0.04149915077904476	0.09357457600765627	0.0	0.09357457600765627	0.09357457600765627	0.04149915077904476	0.0	0.04149915077904476	0.16360671824666526	0.04149915077904476	0.16360671824666526	0.09357457600765627	0.16360671824666526	0.16360671824666526	0.09357457600765627	0.2714477899843036	0.16360671824666526	0.04149915077904476	0.09357457600765627	0.16360671824666526	0.04149915077904476	0.16360671824666526	0.09357457600765627
0.12210756746762048	0.0	0.12210756746762048	0.014266495729982129	0.2999807814442678	0.12210756746762048	0.12210756746762048	0.014266495729982129	0.014266495729982129	0.014266495729982129	0.22994863920525882	0.0	0.12210756746762048	0.12210756746762048	0.014266495729982129	0.014266495729982129	0.014266495729982129	0.014266495729982129	0.12210756746762048	0.12210756746762048	0.12210756746762048	0.12210756746762048	0.12210756746762048	0.12210756746762048	0.2999807814442678	0.12210756746762048	0.014266495729982129	0.12210756746762048	0.0	0.0	0.22994863920525882	0.014266495729982129	0.0	0.0	0.12210756746762048	0.12210756746762048	0.693536138896192	0.12210756746762048	0.12210756746762048	0.12210756746762048	0.22994863920525882	0.014266495729982129	0.2999807814442678	0.014266495729982129	0.12210756746762048	0.014266495729982129	0.12210756746762048	0.0	0.014266495729982129	0.12210756746762048
0.0	0.0	0.0	0.0	0.0	0.0	0.0	0.0	0.0	0.0	0.0	0.0	0.0	0.0	0.0	0.0	0.0	0.0	0.0	0.0	0.0	0.0	0.0	0.0	0.0	0.0	0.0	0.0	0.0	0.0	0.0	0.0	0.0	0.0	0.0	0.0	0.0	0.0	0.0	0.0	0.0	0.0	0.0	0.0	0.0	0.0	0.0	0.0	0.0	0.0
0.0	0.0	0.0	0.0	0.0	0.0	0.0	0.0	0.0	0.0	0.0	0.0	0.0	0.0	0.0	0.0	0.0	0.0	0.0	0.0	0.0	0.0	0.0	0.0	0.0	0.0	0.0	0.0	0.0	0.0	0.0	0.0	0.0	0.0	0.0	0.0	0.0	0.0	0.0	0.0	0.0	0.0	0.0	0.0	0.0	0.0	0.0	0.0	0.0	0.0
0.17787321397664732	0.2857142857142857	0.17787321397664732	0.2857142857142857	0.6792696431662097	0.39355535745192405	0.17787321397664732	0.28571428571428564	0.28571428571428564	0.0	0.39355535745192405	0.28571428571428564	0.28571428571428564	0.10784107173763836	0.10784107173763836	0.10784107173763836	0.2857142857142857	0.39355535745192405	0.10784107173763836	0.10784107173763836	0.10784107173763836	0.0	0.5714285714285714	0.2857142857142857	0.6792696431662097	0.28571428571428564	0.6792696431662097	0.10784107173763836	0.28571428571428564	0.0	0.0	0.2857142857142857	0.17787321397664732	0.0	0.10784107173763836	0.5714285714285714	0.5714285714285713	0.10784107173763836	0.28571428571428564	0.5714285714285714	0.10784107173763836	0.0	0.39355535745192405	0.6792696431662097	0.1778732139766473	0.2857142857142857	0.5714285714285714	0.17787321397664732	0.17787321397664732	0.2857142857142857
0.05207542522861147	0.3377897109428972	0.05207542522861147	0.22994863920525882	0.40782185318190617	0.12210756746762048	0.05207542522861147	0.22994863920525882	0.40782185318190617	0.3377897109428972	0.05207542522861147	0.3377897109428972	0.3377897109428972	0.05207542522861147	0.12210756746762048	0.40782185318190617	0.40782185318190617	0.12210756746762048	0.5156629249195446	0.05207542522861147	0.5156629249195446	0.8013772106338302	0.3377897109428972	0.3377897109428972	0.40782185318190617	0.3377897109428972	0.5156629249195446	0.05207542522861147	0.3377897109428972	0.0	0.0	0.40782185318190617	0.2857142857142857	0.0	0.05207542522861147	0.40782185318190617	0.3377897109428972	0.5156629249195446	0.3377897109428972	0.40782185318190617	0.05207542522861147	0.22994863920525882	0.40782185318190617	0.5156629249195446	0.5156629249195445	0.3377897109428972	0.40782185318190617	0.2857142857142857	0.05207542522861147	0.3377897109428972
0.39355535745192405	0.17787321397664732	0.39355535745192405	0.17787321397664732	0.5714285714285714	0.17787321397664732	0.39355535745192405	0.1778732139766473	0.8571428571428571	0.463587499690933	0.10784107173763836	0.17787321397664732	0.5714285714285714	0.10784107173763836	0.39355535745192405	0.5714285714285714	0.8571428571428571	0.1778732139766473	0.07003214223900894	0.10784107173763836	0.07003214223900894	0.17787321397664732	0.8571428571428571	0.5714285714285714	0.5714285714285714	0.5714285714285714	0.46358749969093305	0.10784107173763836	0.17787321397664732	0.0	0.17787321397664732	0.8571428571428571	0.46358749969093305	0.0	0.10784107173763836	0.2857142857142857	0.17787321397664732	0.07003214223900894	0.5714285714285714	0.2857142857142857	0.07003214223900894	0.463587499690933	0.17787321397664732	0.46358749969093305	0.07003214223900894	0.1778732139766473	0.28571428571428564	0.46358749969093305	0.5714285714285714	0.5714285714285714
0.17787321397664732	0.28571428571428564	0.17787321397664732	0.39355535745192405	0.5714285714285714	0.28571428571428564	0.1778732139766473	0.39355535745192405	0.0	0.5714285714285714	0.39355535745192405	0.28571428571428564	0.39355535745192405	0.10784107173763836	0.10784107173763836	0.17787321397664732	0.0	0.39355535745192405	0.6792696431662097	0.10784107173763836	0.6792696431662097	0.28571428571428564	0.28571428571428564	0.39355535745192405	0.5714285714285714	0.39355535745192405	0.1778732139766473	0.10784107173763836	0.28571428571428564	0.0	0.28571428571428564	0.0	0.10784107173763836	0.0	0.10784107173763836	0.5714285714285714	0.5714285714285714	0.6792696431662097	0.39355535745192405	0.5714285714285714	0.10784107173763836	0.28571428571428564	0.9649839288804954	0.17787321397664732	0.17787321397664732	0.28571428571428564	0.5714285714285714	0.10784107173763836	0.6792696431662097	0.39355535745192405
0.09357457600765627	0.21568214347527673	0.09357457600765627	0.3935553574519241	0.0	0.037808929498629386	0.09357457600765627	0.3935553574519241	0.0	0.09357457600765627	0.09357457600765627	0.21568214347527673	0.037808929498629386	0.2714477899843036	0.037808929498629386	0.21568214347527673	0.0	0.0	0.0	0.2714477899843036	0.0	0.037808929498629386	0.21568214347527673	0.037808929498629386	0.0	0.037808929498629386	0.037808929498629386	0.2714477899843036	0.21568214347527673	0.0	0.09357457600765627	0.0	0.09357457600765627	0.0	0.2714477899843036	0.0	0.09357457600765627	0.0	0.037808929498629386	0.0	0.21568214347527673	0.0	0.21568214347527673	0.037808929498629386	0.2714477899843036	0.2714477899843036	0.0	0.09357457600765627	0.21568214347527673	0.037808929498629386
0.07003214223900894	0.1778732139766473	0.07003214223900894	0.46358749969093305	0.1778732139766473	0.46358749969093305	0.07003214223900894	0.46358749969093305	0.1778732139766473	0.1778732139766473	0.07003214223900894	0.1778732139766473	0.10784107173763836	0.39355535745192405	0.46358749969093305	0.2857142857142857	0.1778732139766473	0.07003214223900894	0.2857142857142857	0.39355535745192405	0.2857142857142857	0.5714285714285714	0.1778732139766473	0.10784107173763836	0.1778732139766473	0.10784107173763836	0.2857142857142857	0.39355535745192405	0.1778732139766473	0.0	0.39355535745192405	0.1778732139766473	0.10784107173763836	0.0	0.39355535745192405	0.1778732139766473	0.1778732139766473	0.2857142857142857	0.10784107173763836	0.1778732139766473	0.46358749969093305	0.5714285714285714	0.2857142857142857	0.2857142857142857	0.46358749969093305	0.10784107173763836	0.1778732139766473	0.10784107173763836	0.46358749969093305	0.10784107173763836
0.46358749969093305	0.1778732139766473	0.46358749969093305	0.8571428571428571	0.07003214223900894	0.1778732139766473	0.46358749969093305	0.8571428571428571	0.2857142857142857	0.17787321397664732	0.10784107173763836	0.1778732139766473	0.17787321397664732	0.07003214223900894	0.1778732139766473	0.2857142857142857	0.2857142857142857	0.5714285714285714	0.1778732139766473	0.07003214223900894	0.1778732139766473	0.46358749969093305	0.1778732139766473	0.1778732139766473	0.07003214223900894	0.17787321397664732	0.1778732139766473	0.07003214223900894	0.1778732139766473	0.0	0.1778732139766473	0.2857142857142857	0.07003214223900894	0.0	0.07003214223900894	0.2857142857142857	0.1778732139766473	0.1778732139766473	0.17787321397664732	0.2857142857142857	0.2857142857142857	0.46358749969093305	0.2857142857142857	0.1778732139766473	0.39355535745192405	0.1778732139766473	0.2857142857142857	0.07003214223900894	0.07003214223900894	0.1778732139766473
0.07003214223900894	0.8571428571428571	0.07003214223900894	0.07003214223900894	0.5714285714285714	0.17787321397664732	0.07003214223900894	0.07003214223900894	0.5714285714285714	0.17787321397664727	0.07003214223900894	0.8571428571428571	0.463587499690933	0.07003214223900894	0.17787321397664732	0.28571428571428564	0.5714285714285714	0.28571428571428564	0.5714285714285714	0.07003214223900894	0.5714285714285714	0.10784107173763836	0.463587499690933	0.463587499690933	0.5714285714285714	0.463587499690933	0.8571428571428571	0.07003214223900894	0.8571428571428571	0.0	0.10784107173763836	0.5714285714285714	0.39355535745192405	0.0	0.07003214223900894	0.5714285714285714	0.1778732139766473	0.5714285714285714	0.463587499690933	0.5714285714285714	0.5714285714285714	0.07003214223900894	0.28571428571428564	0.8571428571428571	0.10784107173763836	0.17787321397664727	0.5714285714285714	0.39355535745192405	0.1778732139766473	0.463587499690933
0.17787321397664732	0.10784107173763836	0.17787321397664732	0.39355535745192405	0.5714285714285713	0.10784107173763836	0.1778732139766473	0.39355535745192405	0.5714285714285714	0.0	0.17787321397664732	0.10784107173763836	0.39355535745192405	0.10784107173763836	0.2857142857142857	0.39355535745192405	0.5714285714285714	0.17787321397664732	0.2857142857142857	0.10784107173763836	0.2857142857142857	0.2857142857142857	0.2857142857142857	0.39355535745192405	0.5714285714285713	0.39355535745192405	0.39355535745192405	0.10784107173763836	0.10784107173763836	0.0	0.2857142857142857	0.5714285714285714	0.10784107173763836	0.0	0.10784107173763836	0.0	0.5714285714285714	0.2857142857142857	0.39355535745192405	0.0	0.2857142857142857	0.28571428571428564	0.17787321397664732	0.39355535745192405	0.1778732139766473	0.2857142857142857	0.0	0.10784107173763836	0.10784107173763836	0.39355535745192405
0.46358749969093305	0.10784107173763836	0.46358749969093305	0.5714285714285714	0.2857142857142857	0.46358749969093305	0.46358749969093305	0.5714285714285713	0.2857142857142857	0.17787321397664732	0.07003214223900894	0.10784107173763836	0.1778732139766473	0.07003214223900894	0.17787321397664732	0.5714285714285714	0.2857142857142857	0.2857142857142857	0.0	0.07003214223900894	0.0	0.39355535745192405	0.5714285714285714	0.1778732139766473	0.2857142857142857	0.1778732139766473	0.1778732139766473	0.07003214223900894	0.10784107173763836	0.0	0.1778732139766473	0.2857142857142857	0.10784107173763836	0.0	0.07003214223900894	0.1778732139766473	0.17787321397664732	0.0	0.1778732139766473	0.1778732139766473	0.1778732139766473	0.5714285714285714	0.07003214223900894	0.1778732139766473	0.10784107173763836	0.17787321397664732	0.1778732139766473	0.10784107173763836	0.2857142857142857	0.1778732139766473
0.0	0.0	0.0	0.0	0.0	0.0	0.0	0.0	0.0	0.0	0.0	0.0	0.0	0.0	0.0	0.0	0.0	0.0	0.0	0.0	0.0	0.0	0.0	0.0	0.0	0.0	0.0	0.0	0.0	0.0	0.0	0.0	0.0	0.0	0.0	0.0	0.0	0.0	0.0	0.0	0.0	0.0	0.0	0.0	0.0	0.0	0.0	0.0	0.0	0.0
0.10784107173763836	0.1778732139766473	0.10784107173763836	0.28571428571428564	0.463587499690933	0.17787321397664732	0.10784107173763836	0.2857142857142857	0.2857142857142857	0.10784107173763836	0.07003214223900894	0.17787321397664732	0.17787321397664732	0.07003214223900894	0.17787321397664732	0.17787321397664732	0.28571428571428564	0.2857142857142857	0.2857142857142857	0.07003214223900894	0.28571428571428564	0.5714285714285714	0.39355535745192405	0.1778732139766473	0.463587499690933	0.17787321397664732	0.5714285714285714	0.07003214223900894	0.17787321397664732	0.0	0.10784107173763836	0.28571428571428564	0.10784107173763836	0.0	0.07003214223900894	0.2857142857142857	0.463587499690933	0.2857142857142857	0.17787321397664732	0.2857142857142857	0.17787321397664732	0.46358749969093305	0.17787321397664732	0.5714285714285714	0.46358749969093305	0.463587499690933	0.28571428571428564	0.10784107173763836	0.0	0.1778732139766473
0.0	0.0	0.0	0.0	0.0	0.0	0.0	0.0	0.0	0.0	0.0	0.0	0.0	0.0	0.0	0.0	0.0	0.0	0.0	0.0	0.0	0.0	0.0	0.0	0.0	0.0	0.0	0.0	0.0	0.0	0.0	0.0	0.0	0.0	0.0	0.0	0.0	0.0	0.0	0.0	0.0	0.0	0.0	0.0	0.0	0.0	0.0	0.0	0.0	0.0
0.0	0.0	0.0	0.0	0.0	0.0	0.0	0.0	0.0	0.0	0.0	0.0	0.0	0.0	0.0	0.0	0.0	0.0	0.0	0.0	0.0	0.0	0.0	0.0	0.0	0.0	0.0	0.0	0.0	0.0	0.0	0.0	0.0	0.0	0.0	0.0	0.0	0.0	0.0	0.0	0.0	0.0	0.0	0.0	0.0	0.0	0.0	0.0	0.0	0.0
0.05207542522861147	0.05207542522861147	0.05207542522861147	0.22994863920525882	0.05207542522861147	0.05207542522861147	0.05207542522861147	0.22994863920525882	0.05207542522861147	0.22994863920525882	0.05207542522861147	0.05207542522861147	0.0	0.0	0.05207542522861147	0.12210756746762048	0.05207542522861147	0.22994863920525882	0.12210756746762048	0.0	0.12210756746762048	0.05207542522861147	0.05207542522861147	0.0	0.05207542522861147	0.0	0.12210756746762048	0.0	0.05207542522861147	0.0	0.5156629249195445	0.05207542522861147	0.0	0.0	0.0	0.05207542522861147	0.22994863920525882	0.12210756746762048	0.0	0.05207542522861147	0.22994863920525882	0.12210756746762048	0.12210756746762048	0.12210756746762048	0.05207542522861147	0.5156629249195445	0.05207542522861147	0.0	0.22994863920525882	0.0
0.17787321397664732	0.2857142857142857	0.17787321397664732	0.10784107173763836	0.10784107173763836	0.5714285714285714	0.17787321397664732	0.10784107173763836	0.5714285714285713	0.5714285714285714	0.10784107173763836	0.2857142857142857	0.2857142857142857	0.1778732139766473	0.2857142857142857	0.39355535745192405	0.5714285714285714	0.6792696431662097	0.10784107173763836	0.1778732139766473	0.10784107173763836	0.28571428571428564	0.28571428571428564	0.2857142857142857	0.10784107173763836	0.2857142857142857	0.39355535745192405	0.17787321397664732	0.2857142857142857	0.0	0.10784107173763836	0.5714285714285714	0.10784107173763836	0.0	0.1778732139766473	0.6792696431662097	0.10784107173763836	0.10784107173763836	0.2857142857142857	0.6792696431662097	0.2857142857142857	0.6792696431662097	0.2857142857142857	0.39355535745192405	0.17787321397664732	0.5714285714285714	0.6792696431662097	0.10784107173763836	0.2857142857142857	0.2857142857142857
0.05207542522861147	0.05207542522861147	0.05207542522861147	0.22994863920525882	0.05207542522861147	0.05207542522861147	0.05207542522861147	0.22994863920525882	0.05207542522861147	0.22994863920525882	0.05207542522861147	0.05207542522861147	0.0	0.0	0.05207542522861147	0.12210756746762048	0.05207542522861147	0.22994863920525882	0.12210756746762048	0.0	0.12210756746762048	0.05207542522861147	0.05207542522861147	0.0	0.05207542522861147	0.0	0.12210756746762048	0.0	0.05207542522861147	0.0	0.5156629249195445	0.05207542522861147	0.0	0.0	0.0	0.05207542522861147	0.22994863920525882	0.12210756746762048	0.0	0.05207542522861147	0.22994863920525882	0.12210756746762048	0.12210756746762048	0.12210756746762048	0.05207542522861147	0.5156629249195445	0.05207542522861147	0.0	0.22994863920525882	0.0
0.05207542522861147	0.05207542522861147	0.05207542522861147	0.22994863920525882	0.05207542522861147	0.05207542522861147	0.05207542522861147	0.22994863920525882	0.05207542522861147	0.22994863920525882	0.05207542522861147	0.05207542522861147	0.0	0.0	0.05207542522861147	0.12210756746762048	0.05207542522861147	0.22994863920525882	0.12210756746762048	0.0	0.12210756746762048	0.05207542522861147	0.05207542522861147	0.0	0.05207542522861147	0.0	0.12210756746762048	0.0	0.05207542522861147	0.0	0.5156629249195445	0.05207542522861147	0.0	0.0	0.0	0.05207542522861147	0.22994863920525882	0.12210756746762048	0.0	0.05207542522861147	0.22994863920525882	0.12210756746762048	0.12210756746762048	0.12210756746762048	0.05207542522861147	0.5156629249195445	0.05207542522861147	0.0	0.22994863920525882	0.0
0.39355535745192405	0.17787321397664732	0.39355535745192405	0.17787321397664732	0.5714285714285714	0.17787321397664732	0.39355535745192405	0.1778732139766473	0.2857142857142857	0.10784107173763836	0.10784107173763836	0.17787321397664732	0.17787321397664732	0.07003214223900894	0.1778732139766473	0.17787321397664732	0.28571428571428564	0.5714285714285714	0.07003214223900894	0.07003214223900894	0.07003214223900894	0.17787321397664732	0.463587499690933	0.17787321397664732	0.5714285714285714	0.17787321397664732	0.2857142857142857	0.07003214223900894	0.17787321397664732	0.0	0.1778732139766473	0.28571428571428564	0.07003214223900894	0.0	0.07003214223900894	0.46358749969093305	0.39355535745192405	0.07003214223900894	0.17787321397664732	0.46358749969093305	0.28571428571428564	0.2857142857142857	0.0	0.28571428571428564	0.46358749969093305	0.1778732139766473	0.46358749969093305	0.07003214223900894	0.17787321397664732	0.17787321397664732
0.05207542522861147	0.05207542522861147	0.05207542522861147	0.22994863920525882	0.05207542522861147	0.05207542522861147	0.05207542522861147	0.22994863920525882	0.05207542522861147	0.22994863920525882	0.05207542522861147	0.05207542522861147	0.0	0.0	0.05207542522861147	0.12210756746762048	0.05207542522861147	0.22994863920525882	0.12210756746762048	0.0	0.12210756746762048	0.05207542522861147	0.05207542522861147	0.0	0.05207542522861147	0.0	0.12210756746762048	0.0	0.05207542522861147	0.0	0.5156629249195445	0.05207542522861147	0.0	0.0	0.0	0.05207542522861147	0.22994863920525882	0.12210756746762048	0.0	0.05207542522861147	0.22994863920525882	0.12210756746762048	0.12210756746762048	0.12210756746762048	0.05207542522861147	0.5156629249195445	0.05207542522861147	0.0	0.22994863920525882	0.0
0.2857142857142857	0.22994863920525882	0.2857142857142857	0.40782185318190617	0.5156629249195445	0.3377897109428972	0.2857142857142857	0.40782185318190617	0.5156629249195446	0.3377897109428972	0.05207542522861147	0.22994863920525882	0.8013772106338302	0.2857142857142857	0.3377897109428972	0.40782185318190617	0.5156629249195446	0.40782185318190617	0.12210756746762048	0.2857142857142857	0.12210756746762048	0.22994863920525882	0.8013772106338302	0.8013772106338302	0.5156629249195445	0.8013772106338302	0.22994863920525882	0.2857142857142857	0.22994863920525882	0.0	0.22994863920525882	0.5156629249195446	0.5156629249195445	0.0	0.2857142857142857	0.5156629249195446	0.12210756746762048	0.12210756746762048	0.8013772106338302	0.5156629249195446	0.12210756746762048	0.40782185318190617	0.40782185318190617	0.22994863920525882	0.05207542522861147	0.3377897109428972	0.5156629249195446	0.5156629249195445	0.5156629249195446	0.8013772106338302
0.22994863920525882	0.014266495729982129	0.22994863920525882	0.29998078144426776	0.9792504246104777	0.4078218531819062	0.22994863920525882	0.29998078144426776	0.22994863920525882	0.014266495729982129	0.2857142857142857	0.014266495729982129	0.5156629249195445	0.2857142857142857	0.0	0.014266495729982129	0.22994863920525882	0.29998078144426776	0.014266495729982129	0.2857142857142857	0.014266495729982129	0.014266495729982129	0.693536138896192	0.5156629249195446	0.9792504246104777	0.5156629249195445	0.693536138896192	0.2857142857142857	0.014266495729982129	0.0	0.014266495729982129	0.22994863920525882	0.22994863920525882	0.0	0.2857142857142857	0.29998078144426776	0.4078218531819062	0.014266495729982129	0.5156629249195445	0.29998078144426776	0.014266495729982129	0.12210756746762048	0.29998078144426776	0.693536138896192	0.12210756746762048	0.40782185318190617	0.29998078144426776	0.22994863920525882	0.2999807814442678	0.5156629249195446
0.0	0.17787321397664732	0.0	0.17787321397664732	0.17787321397664732	0.0	0.0	0.17787321397664732	0.5714285714285714	0.1778732139766473	0.17787321397664732	0.17787321397664732	0.17787321397664732	0.0	0.17787321397664732	0.1778732139766473	0.5714285714285714	0.0	0.0	0.0	0.0	0.0	0.17787321397664732	0.17787321397664732	0.17787321397664732	0.17787321397664732	0.5714285714285714	0.0	0.17787321397664732	0.0	0.0	0.5714285714285714	0.17787321397664732	0.0	0.0	0.17787321397664732	0.0	0.0	0.17787321397664732	0.17787321397664732	0.0	0.17787321397664732	0.0	0.5714285714285714	0.1778732139766473	0.1778732139766473	0.17787321397664732	0.17787321397664732	0.0	0.17787321397664732
0.0	0.0	0.0	0.0	0.0	0.0	0.0	0.0	0.0	0.0	0.0	0.0	0.0	0.0	0.0	0.0	0.0	0.0	0.0	0.0	0.0	0.0	0.0	0.0	0.0	0.0	0.0	0.0	0.0	0.0	0.0	0.0	0.0	0.0	0.0	0.0	0.0	0.0	0.0	0.0	0.0	0.0	0.0	0.0	0.0	0.0	0.0	0.0	0.0	0.0
0.39355535745192405	0.17787321397664732	0.39355535745192405	0.1778732139766473	0.5714285714285714	0.1778732139766473	0.39355535745192405	0.1778732139766473	0.8571428571428571	0.46358749969093305	0.10784107173763836	0.1778732139766473	0.5714285714285714	0.10784107173763836	0.39355535745192405	0.5714285714285714	0.8571428571428571	0.1778732139766473	0.07003214223900894	0.10784107173763836	0.07003214223900894	0.1778732139766473	0.8571428571428571	0.5714285714285714	0.5714285714285714	0.5714285714285714	0.46358749969093305	0.10784107173763836	0.1778732139766473	0.0	0.17787321397664732	0.8571428571428571	0.46358749969093305	0.0	0.10784107173763836	0.2857142857142857	0.1778732139766473	0.07003214223900894	0.5714285714285714	0.2857142857142857	0.07003214223900894	0.46358749969093305	0.1778732139766473	0.46358749969093305	0.07003214223900894	0.1778732139766473	0.2857142857142857	0.46358749969093305	0.5714285714285714	0.5714285714285714
0.10784107173763836	0.17787321397664732	0.10784107173763836	0.2857142857142857	0.2857142857142857	0.1778732139766473	0.10784107173763836	0.2857142857142857	0.46358749969093305	0.39355535745192405	0.07003214223900894	0.1778732139766473	0.17787321397664732	0.07003214223900894	0.1778732139766473	0.8571428571428571	0.46358749969093305	0.1778732139766473	0.5714285714285714	0.07003214223900894	0.5714285714285714	0.46358749969093305	0.1778732139766473	0.1778732139766473	0.2857142857142857	0.17787321397664732	0.5714285714285714	0.07003214223900894	0.1778732139766473	0.0	0.1778732139766473	0.46358749969093305	0.07003214223900894	0.0	0.07003214223900894	0.07003214223900894	0.1778732139766473	0.5714285714285714	0.17787321397664732	0.07003214223900894	0.2857142857142857	0.07003214223900894	0.46358749969093305	0.5714285714285714	0.39355535745192405	0.1778732139766473	0.07003214223900894	0.07003214223900894	0.46358749969093305	0.1778732139766473
0.0	0.0	0.0	0.0	0.0	0.0	0.0	0.0	0.0	0.0	0.0	0.0	0.0	0.0	0.0	0.0	0.0	0.0	0.0	0.0	0.0	0.0	0.0	0.0	0.0	0.0	0.0	0.0	0.0	0.0	0.0	0.0	0.0	0.0	0.0	0.0	0.0	0.0	0.0	0.0	0.0	0.0	0.0	0.0	0.0	0.0	0.0	0.0	0.0	0.0
0.0	0.0	0.0	0.0	0.0	0.0	0.0	0.0	0.0	0.0	0.0	0.0	0.0	0.0	0.0	0.0	0.0	0.0	0.0	0.0	0.0	0.0	0.0	0.0	0.0	0.0	0.0	0.0	0.0	0.0	0.0	0.0	0.0	0.0	0.0	0.0	0.0	0.0	0.0	0.0	0.0	0.0	0.0	0.0	0.0	0.0	0.0	0.0	0.0	0.0
0.0	0.22994863920525882	0.0	0.22994863920525882	0.12210756746762048	0.22994863920525882	0.0	0.22994863920525882	0.22994863920525882	0.05207542522861147	0.05207542522861147	0.22994863920525882	0.12210756746762048	0.05207542522861147	0.12210756746762048	0.22994863920525882	0.22994863920525882	0.05207542522861147	0.22994863920525882	0.05207542522861147	0.22994863920525882	0.05207542522861147	0.05207542522861147	0.12210756746762048	0.12210756746762048	0.12210756746762048	0.22994863920525882	0.05207542522861147	0.22994863920525882	0.0	0.12210756746762048	0.22994863920525882	0.05207542522861147	0.0	0.05207542522861147	0.12210756746762048	0.12210756746762048	0.22994863920525882	0.12210756746762048	0.12210756746762048	0.12210756746762048	0.12210756746762048	0.12210756746762048	0.22994863920525882	0.0	0.12210756746762048	0.12210756746762048	0.05207542522861147	0.12210756746762048	0.12210756746762048
0.05207542522861147	0.33778971094289717	0.05207542522861147	0.22994863920525882	0.05207542522861147	0.33778971094289717	0.05207542522861147	0.22994863920525882	0.05207542522861147	0.22994863920525882	0.05207542522861147	0.33778971094289717	0.0	0.2857142857142857	0.33778971094289717	0.12210756746762048	0.05207542522861147	0.22994863920525882	0.4078218531819062	0.2857142857142857	0.40782185318190617	0.33778971094289717	0.33778971094289717	0.0	0.05207542522861147	0.0	0.12210756746762048	0.2857142857142857	0.33778971094289717	0.0	0.8013772106338302	0.05207542522861147	0.2857142857142857	0.0	0.2857142857142857	0.05207542522861147	0.22994863920525882	0.4078218531819062	0.0	0.05207542522861147	0.5156629249195446	0.4078218531819062	0.12210756746762048	0.12210756746762048	0.05207542522861147	0.8013772106338302	0.05207542522861147	0.2857142857142857	0.5156629249195446	0.0
0.0	0.0	0.0	0.0	0.0	0.0	0.0	0.0	0.0	0.0	0.0	0.0	0.0	0.0	0.0	0.0	0.0	0.0	0.0	0.0	0.0	0.0	0.0	0.0	0.0	0.0	0.0	0.0	0.0	0.0	0.0	0.0	0.0	0.0	0.0	0.0	0.0	0.0	0.0	0.0	0.0	0.0	0.0	0.0	0.0	0.0	0.0	0.0	0.0	0.0
0.0	0.09357457600765628	0.0	0.09357457600765628	0.2714477899843036	0.2714477899843036	0.0	0.09357457600765627	0.16360671824666523	0.04149915077904476	0.04149915077904476	0.09357457600765627	0.2714477899843036	0.5571620756985893	0.2714477899843036	0.09357457600765628	0.16360671824666526	0.09357457600765627	0.16360671824666526	0.5571620756985893	0.16360671824666523	0.09357457600765627	0.04149915077904476	0.2714477899843036	0.2714477899843036	0.2714477899843036	0.16360671824666526	0.5571620756985893	0.09357457600765627	0.0	0.09357457600765628	0.16360671824666526	0.04149915077904476	0.0	0.5571620756985893	0.16360671824666523	0.09357457600765627	0.16360671824666526	0.2714477899843036	0.16360671824666523	0.16360671824666523	0.16360671824666523	0.09357457600765628	0.16360671824666523	0.04149915077904476	0.2714477899843036	0.16360671824666526	0.04149915077904476	0.09357457600765628	0.2714477899843036
0.17787321397664732	0.5714285714285713	0.17787321397664732	0.17787321397664732	0.39355535745192405	0.5714285714285714	0.17787321397664732	0.1778732139766473	0.39355535745192405	0.28571428571428564	0.17787321397664732	0.5714285714285714	0.5714285714285714	0.1778732139766473	0.0	0.10784107173763836	0.39355535745192405	0.6792696431662097	0.28571428571428564	0.1778732139766473	0.28571428571428564	0.10784107173763836	0.5714285714285714	0.5714285714285713	0.39355535745192405	0.5714285714285714	0.5714285714285714	0.17787321397664732	0.5714285714285714	0.0	0.10784107173763836	0.39355535745192405	0.39355535745192405	0.0	0.1778732139766473	0.9649839288804954	0.28571428571428564	0.28571428571428564	0.5714285714285714	0.9649839288804954	0.28571428571428564	0.17787321397664732	0.6792696431662097	0.5714285714285713	0.10784107173763836	0.28571428571428564	0.9649839288804954	0.39355535745192405	0.28571428571428564	0.5714285714285713
0.0	0.0	0.0	0.0	0.0	0.0	0.0	0.0	0.0	0.0	0.0	0.0	0.0	0.0	0.0	0.0	0.0	0.0	0.0	0.0	0.0	0.0	0.0	0.0	0.0	0.0	0.0	0.0	0.0	0.0	0.0	0.0	0.0	0.0	0.0	0.0	0.0	0.0	0.0	0.0	0.0	0.0	0.0	0.0	0.0	0.0	0.0	0.0	0.0	0.0
0.05207542522861147	0.3377897109428972	0.05207542522861147	0.22994863920525882	0.05207542522861147	0.3377897109428972	0.05207542522861147	0.22994863920525882	0.05207542522861147	0.22994863920525882	0.05207542522861147	0.3377897109428972	0.0	0.2857142857142857	0.3377897109428972	0.12210756746762048	0.05207542522861147	0.22994863920525882	0.40782185318190617	0.2857142857142857	0.40782185318190617	0.3377897109428972	0.3377897109428972	0.0	0.05207542522861147	0.0	0.12210756746762048	0.2857142857142857	0.3377897109428972	0.0	0.8013772106338302	0.05207542522861147	0.2857142857142857	0.0	0.2857142857142857	0.05207542522861147	0.22994863920525882	0.40782185318190617	0.0	0.05207542522861147	0.5156629249195446	0.40782185318190617	0.12210756746762048	0.12210756746762048	0.05207542522861147	0.8013772106338302	0.05207542522861147	0.2857142857142857	0.5156629249195446	0.0
0.2857142857142857	0.12210756746762048	0.2857142857142857	0.05207542522861147	0.5156629249195446	0.22994863920525882	0.2857142857142857	0.05207542522861147	0.5156629249195446	0.3377897109428972	0.2857142857142857	0.12210756746762048	0.22994863920525882	0.5156629249195445	0.8013772106338302	0.40782185318190617	0.5156629249195446	0.05207542522861147	0.22994863920525882	0.5156629249195445	0.22994863920525882	0.12210756746762048	0.3377897109428972	0.22994863920525882	0.5156629249195446	0.22994863920525882	0.22994863920525882	0.5156629249195445	0.12210756746762048	0.0	0.12210756746762048	0.5156629249195446	0.05207542522861147	0.0	0.5156629249195445	0.12210756746762048	0.3377897109428972	0.22994863920525882	0.22994863920525882	0.12210756746762048	0.22994863920525882	0.5156629249195446	0.05207542522861147	0.22994863920525882	0.05207542522861147	0.22994863920525882	0.12210756746762048	0.05207542522861147	0.40782185318190617	0.22994863920525882
0.0	0.0	0.0	0.0	0.0	0.0	0.0	0.0	0.0	0.0	0.0	0.0	0.0	0.0	0.0	0.0	0.0	0.0	0.0	0.0	0.0	0.0	0.0	0.0	0.0	0.0	0.0	0.0	0.0	0.0	0.0	0.0	0.0	0.0	0.0	0.0	0.0	0.0	0.0	0.0	0.0	0.0	0.0	0.0	0.0	0.0	0.0	0.0	0.0	0.0
0.12210756746762048	0.40782185318190617	0.12210756746762048	0.693536138896192	0.2999807814442678	0.014266495729982129	0.12210756746762048	0.693536138896192	0.2999807814442678	0.40782185318190617	0.12210756746762048	0.40782185318190617	0.5156629249195446	0.22994863920525882	0.014266495729982129	0.5856950671585536	0.2999807814442678	0.014266495729982129	0.2999807814442678	0.22994863920525882	0.2999807814442678	0.5156629249195446	0.40782185318190617	0.5156629249195446	0.2999807814442678	0.5156629249195446	0.2999807814442678	0.22994863920525882	0.40782185318190617	0.0	0.0	0.2999807814442678	0.2857142857142857	0.0	0.22994863920525882	0.2999807814442678	0.40782185318190617	0.2999807814442678	0.5156629249195446	0.2999807814442678	0.12210756746762048	0.014266495729982129	0.5856950671585536	0.2999807814442678	0.22994863920525882	0.5156629249195446	0.2999807814442678	0.2857142857142857	0.12210756746762048	0.5156629249195446
0.22994863920525882	0.0	0.22994863920525882	0.014266495729982129	0.014266495729982129	0.12210756746762048	0.22994863920525882	0.014266495729982129	0.2999807814442678	0.014266495729982129	0.12210756746762048	0.0	0.12210756746762048	0.12210756746762048	0.2999807814442678	0.014266495729982129	0.2999807814442678	0.2999807814442678	0.22994863920525882	0.12210756746762048	0.22994863920525882	0.22994863920525882	0.22994863920525882	0.12210756746762048	0.014266495729982129	0.12210756746762048	0.014266495729982129	0.12210756746762048	0.0	0.0	0.12210756746762048	0.2999807814442678	0.0	0.0	0.12210756746762048	0.12210756746762048	0.2999807814442678	0.22994863920525882	0.12210756746762048	0.12210756746762048	0.12210756746762048	0.2999807814442678	0.014266495729982129	0.014266495729982129	0.22994863920525882	0.2999807814442678	0.12210756746762048	0.0	0.014266495729982129	0.12210756746762048
0.10784107173763836	0.17787321397664732	0.10784107173763836	0.1778732139766473	0.8571428571428571	0.1778732139766473	0.10784107173763836	0.17787321397664727	0.5714285714285714	0.17787321397664727	0.39355535745192405	0.17787321397664732	0.5714285714285714	0.10784107173763836	0.10784107173763836	0.28571428571428564	0.5714285714285714	0.17787321397664727	0.07003214223900894	0.10784107173763836	0.07003214223900894	0.17787321397664732	0.5714285714285714	0.5714285714285714	0.8571428571428571	0.5714285714285714	0.46358749969093305	0.10784107173763836	0.17787321397664732	0.0	0.17787321397664732	0.5714285714285714	0.46358749969093305	0.0	0.10784107173763836	0.28571428571428564	0.463587499690933	0.07003214223900894	0.5714285714285714	0.28571428571428564	0.07003214223900894	0.17787321397664727	0.1778732139766473	0.46358749969093305	0.07003214223900894	0.17787321397664727	0.28571428571428564	0.46358749969093305	0.28571428571428564	0.5714285714285714
0.04149915077904476	0.2714477899843036	0.04149915077904476	0.16360671824666526	0.2714477899843036	0.04149915077904476	0.04149915077904476	0.16360671824666526	0.2714477899843036	0.09357457600765627	0.04149915077904476	0.2714477899843036	0.5571620756985893	0.0	0.04149915077904476	0.16360671824666526	0.2714477899843036	0.16360671824666526	0.16360671824666526	0.0	0.16360671824666526	0.2714477899843036	0.2714477899843036	0.5571620756985893	0.2714477899843036	0.5571620756985893	0.16360671824666526	0.0	0.2714477899843036	0.0	0.2714477899843036	0.2714477899843036	0.5571620756985893	0.0	0.0	0.2714477899843036	0.09357457600765627	0.16360671824666526	0.5571620756985893	0.2714477899843036	0.16360671824666526	0.09357457600765627	0.16360671824666526	0.16360671824666526	0.04149915077904476	0.04149915077904476	0.2714477899843036	0.5571620756985893	0.16360671824666526	0.5571620756985893
[truncated: 72 more columns]
