# Supplementary material for: Multiclass classification of Autism Spectrum Disorder, attention deficit hyperactivity disorder, and typically developed individuals using fMRI functional connectivity analysis
Source: PLoS One. 2024 Oct 17;19(10):e0305630. doi: 10.1371/journal.pone.0305630 (PMC11486369; doi:10.1371/journal.pone.0305630)
Supplement: S2 File — (ZIP) [file pone.0305630.s002.zip]

Archive with 600 entries (600 files):
- 894.csv
- 895.csv
- 896.csv
- 897.csv
- 898.csv
- 899.csv
- 7327.csv
- 7328.csv
- 7329.csv
- 7330.csv
- 7331.csv
- 7332.csv
- 7333.csv
- 7334.csv
- 7335.csv
- 7336.csv
- 7337.csv
- 7338.csv
- 7339.csv
- 7340.csv
- 7341.csv
- 7342.csv
- 7343.csv
- 7344.csv
- 7345.csv
- 7346.csv
- 7347.csv
- 7348.csv
- 7349.csv
- 7350.csv
- 7351.csv
- 7352.csv
- 7353.csv
- 7354.csv
- 7355.csv
- 7356.csv
- 7357.csv
- 7358.csv
- 7359.csv
- 7360.csv
- 7361.csv
- 7362.csv
- 7363.csv
- 7364.csv
- 7365.csv
- 7366.csv
- 7367.csv
- 7368.csv
- 7369.csv
- 7370.csv
- 7371.csv
- 7372.csv
- 7373.csv
- 7374.csv
- 7375.csv
- 7376.csv
- 7377.csv
- 7378.csv
- 7379.csv
- 7380.csv
- 7381.csv
- 7382.csv
- 7383.csv
- 7384.csv
- 7385.csv
- 7386.csv
- 7387.csv
- 7388.csv
- 7389.csv
- 7390.csv
- 7391.csv
- 7392.csv
- 7393.csv
- 7394.csv
- 7395.csv
- 7396.csv
- 7397.csv
- 7398.csv
- 7399.csv
- 7400.csv
- 7401.csv
- 7402.csv
- 7403.csv
- 7404.csv
- 7405.csv
- 7406.csv
- 7407.csv
- 7408.csv
- 7409.csv
- 7410.csv
- 7411.csv
- 7412.csv
- 7413.csv
- 7414.csv
- 7415.csv
- 7416.csv
- 7417.csv
- 7418.csv
- 7419.csv
- 7420.csv
- 7421.csv
- 7422.csv
- 7423.csv
- 7424.csv
- 7425.csv
- 7426.csv
- 7427.csv
- 7428.csv
- 7429.csv
- 7430.csv
- 7431.csv
- 7432.csv
- 7433.csv
- 7434.csv
- 7435.csv
- 7436.csv
- 7437.csv
- 7438.csv
- 7439.csv
- 7440.csv
- 7441.csv
- 7442.csv
- 7443.csv
- 7444.csv
- 7445.csv
- 7446.csv
- 7447.csv
- 7448.csv
- 7449.csv
- 7450.csv
- 7451.csv
- 7452.csv
- 7453.csv
- 7454.csv
- 7455.csv
- 7456.csv
- 7457.csv
- 7458.csv
- 7459.csv
- 7460.csv
- 7461.csv
- 7462.csv
- 7463.csv
- 7464.csv
- 7465.csv
- 7466.csv
- 7467.csv
- 7468.csv
- 7469.csv
- 7470.csv
- 7471.csv
- 7472.csv
- 7473.csv
- 7474.csv
- 7475.csv
- 7476.csv
- 7477.csv
- 7478.csv
- 7479.csv
- 7480.csv
- 7481.csv
- 7482.csv
- 7483.csv
- 7484.csv
- 7485.csv
- 7486.csv
- 7487.csv
- 7488.csv
- 7489.csv
- 7490.csv
- 7491.csv
- 7492.csv
- 7493.csv
- 7494.csv
- 7495.csv
- 7496.csv
- 7497.csv
- 7498.csv
- 7499.csv
- 7500.csv
- 7501.csv
- 7502.csv
- 7503.csv
- 7504.csv
- 7505.csv
- 7506.csv
- 7507.csv
- 7508.csv
- 7509.csv
- 7510.csv
- 7511.csv
- 7512.csv
- 7513.csv
- 7514.csv
- 7515.csv
- 7516.csv
- 7517.csv
- 7518.csv
- 7519.csv
- 7520.csv
- 7521.csv
- 7522.csv
- 7523.csv
- 7524.csv
- 7525.csv
- 7526.csv
- 8100.csv
- 8101.csv
- 8102(1).csv
- 8102.csv
- 8103(1).csv
- 8103.csv
- 8104(1).csv
- 8104.csv
- 8105(1).csv
- 8105.csv
- 8106(1).csv
- 8106.csv
- 8107(1).csv
- 8107.csv
- 8108(1).csv
- 8108.csv
- 8109(1).csv
- 8109.csv
- 8110(1).csv
- 8110.csv
- 8111(1).csv
- 8111.csv
- 8112(1).csv
- 8112.csv
- 8113(1).csv
- 8113.csv
- 8114(1).csv
- 8114.csv
- 8115(1).csv
- 8115.csv
- 8116(1).csv
- 8116.csv
- 8117(1).csv
- 8117.csv
- 8118(1).csv
- 8118.csv
- 8119(1).csv
- 8119.csv
- 8120(1).csv
- 8120.csv
- 8121(1).csv
- 8121.csv
- 8122(1).csv
- 8122.csv
- 8123(1).csv
- 8123.csv
- 8124(1).csv
- 8124.csv
- 8125(1).csv
- 8125.csv
- 8126(1).csv
- 8126.csv
- 8127(1).csv
- 8127.csv
- 8128(1).csv
- 8128.csv
- 8129(1).csv
- 8129.csv
- 8130(1).csv
- 8130.csv
- 8131(1).csv
- 8131.csv
- 8132(1).csv
- 8132.csv
- 8133(1).csv
- 8133.csv
- 8134(1).csv
- 8134.csv
- 8135(1).csv
- 8135.csv
- 8136(1).csv
- 8136.csv
- 8137(1).csv
- 8137.csv
- 8138(1).csv
- 8138.csv
- 8139(1).csv
- 8139.csv
- 8140(1).csv
- 8140.csv
- 8141(1).csv
- 8141.csv
- 8142(1).csv
- 8142.csv
- 8143(1).csv
- 8143.csv
- 8144(1).csv
- 8144.csv
- 8145(1).csv
- 8145.csv
- 8146(1).csv
- 8146.csv
- 8147(1).csv
- 8147.csv
[truncated: 300 more entries]
