# Supplementary material for: Multiclass classification of Autism Spectrum Disorder, attention deficit hyperactivity disorder, and typically developed individuals using fMRI functional connectivity analysis
Source: PLoS One. 2024 Oct 17;19(10):e0305630. doi: 10.1371/journal.pone.0305630 (PMC11486369; doi:10.1371/journal.pone.0305630)
Supplement: S2 File — (ZIP) [file pone.0305630.s002.zip › 7327.csv]

0.5	0.0	0.0	0.0	0.0	0.0	0.0	0.0	0.0	0.0	0.0	0.0	0.0	0.0	0.0	0.0	0.0	0.0	0.0	0.0	0.0	0.0	0.0	0.0	0.0	0.0	0.0	0.0	0.0	0.0	0.0	0.0	0.0	0.0	0.0	0.0	0.0	0.0	0.0	0.0	0.0	0.0	0.0	0.0	0.0	0.0	0.0	0.0	0.0	0.0
0.0	0.5	0.04841567590888555	0.0	0.0	0.6016067457394686	0.6016067457394686	0.04841567590888555	0.0	0.6016067457394686	0.0	0.6016067457394686	0.6016067457394686	0.0	0.0	0.0	0.6016067457394686	0.0	0.0	0.0	0.6016067457394686	0.0	0.6016067457394686	0.6016067457394686	0.0	0.6016067457394686	0.6016067457394686	0.0	0.0	0.04841567590888555	0.6016067457394686	0.0	0.6016067457394686	0.6016067457394686	0.6016067457394686	0.6016067457394686	0.0	0.4591479170272447	0.0	0.0	0.0	0.6016067457394686	0.0	0.0	0.04841567590888555	0.0	0.0	0.04841567590888555	0.0	0.0
0.0	0.04841567590888555	0.5	0.0	0.0	0.0	0.0	0.0	0.0	0.0	0.0	0.0	0.0	0.0	0.0	0.0	0.0	0.0	0.0	0.0	0.0	0.0	0.0	0.0	0.0	0.0	0.0	0.0	0.0	0.0	0.0	0.0	0.0	0.0	0.0	0.0	0.0	0.0	0.0	0.0	0.0	0.0	0.0	0.0	0.0	0.0	0.0	0.0	0.0	0.0
0.0	0.0	0.0	0.5	0.20751874963942188	0.1424588287122239	0.1424588287122239	0.10917033867559899	0.0	0.1424588287122239	0.20751874963942188	0.1424588287122239	0.1424588287122239	0.0	0.0	0.0	0.1424588287122239	0.0	0.0	0.0	0.1424588287122239	0.20751874963942188	0.1424588287122239	0.1424588287122239	0.0	0.1424588287122239	0.1424588287122239	0.20751874963942188	0.0	0.10917033867559899	0.1424588287122239	0.0	0.1424588287122239	0.1424588287122239	0.1424588287122239	0.1424588287122239	0.0	0.2516291673878228	0.0	0.0	0.0	0.1424588287122239	0.0	0.0	0.10917033867559899	0.0	0.0	0.10917033867559899	0.0	0.0
0.0	0.0	0.0	0.20751874963942188	0.5	0.6016067457394686	0.6016067457394686	0.31668908831502085	0.0	0.6016067457394686	0.0	0.6016067457394686	0.6016067457394686	0.0	0.0	0.0	0.6016067457394686	0.0	0.0	0.0	0.6016067457394686	0.0	0.6016067457394686	0.6016067457394686	0.0	0.6016067457394686	0.6016067457394686	0.0	0.0	0.31668908831502085	0.6016067457394686	0.0	0.6016067457394686	0.6016067457394686	0.6016067457394686	0.6016067457394686	0.0	0.12581458369391144	0.0	0.0	0.0	0.6016067457394686	0.0	0.0	0.31668908831502085	0.0	0.0	0.31668908831502085	0.0	0.0
0.0	0.6016067457394686	0.0	0.1424588287122239	0.6016067457394686	0.5	0.0	0.6500224216483542	0.0	0.0	0.0	0.0	0.0	0.0	0.0	0.0	0.0	0.0	0.0	0.0	0.0	0.0	0.0	0.0	0.0	0.0	0.0	0.0	0.0	0.6500224216483542	0.0	0.0	0.0	0.0	0.0	0.0	0.0	0.12581458369391144	0.0	0.0	0.0	0.0	0.0	0.0	0.6500224216483542	0.0	0.0	0.6500224216483542	0.0	0.0
0.0	0.6016067457394686	0.0	0.1424588287122239	0.6016067457394686	0.0	0.5	0.6500224216483542	0.0	0.0	0.0	0.0	0.0	0.0	0.0	0.0	0.0	0.0	0.0	0.0	0.0	0.0	0.0	0.0	0.0	0.0	0.0	0.0	0.0	0.6500224216483542	0.0	0.0	0.0	0.0	0.0	0.0	0.0	0.12581458369391144	0.0	0.0	0.0	0.0	0.0	0.0	0.6500224216483542	0.0	0.0	0.6500224216483542	0.0	0.0
0.0	0.04841567590888555	0.0	0.10917033867559899	0.31668908831502085	0.6500224216483542	0.6500224216483542	0.5	0.0	0.0	0.0	0.0	0.0	0.0	0.0	0.0	0.0	0.0	0.0	0.0	0.0	0.0	0.0	0.0	0.0	0.0	0.0	0.0	0.0	0.0	0.0	0.0	0.0	0.0	0.0	0.0	0.0	0.0	0.0	0.0	0.0	0.0	0.0	0.0	0.0	0.0	0.0	0.0	0.0	0.0
0.0	0.0	0.0	0.0	0.0	0.0	0.0	0.0	0.5	0.0	0.0	0.0	0.0	0.0	0.0	0.0	0.0	0.0	0.0	0.0	0.0	0.0	0.0	0.0	0.0	0.0	0.0	0.0	0.0	0.0	0.0	0.0	0.0	0.0	0.0	0.0	0.0	0.0	0.0	0.0	0.0	0.0	0.0	0.0	0.0	0.0	0.0	0.0	0.0	0.0
0.0	0.6016067457394686	0.0	0.1424588287122239	0.6016067457394686	0.0	0.0	0.0	0.0	0.5	0.0	0.0	0.0	0.0	0.0	0.0	0.0	0.0	0.0	0.0	0.0	0.0	0.0	0.0	0.0	0.0	0.0	0.0	0.0	0.6500224216483542	0.0	0.0	0.0	0.0	0.0	0.0	0.0	0.12581458369391144	0.0	0.0	0.0	0.0	0.0	0.0	0.6500224216483542	0.0	0.0	0.6500224216483542	0.0	0.0
0.0	0.0	0.0	0.20751874963942188	0.0	0.0	0.0	0.0	0.0	0.0	0.5	0.6016067457394686	0.6016067457394686	0.0	0.0	0.0	0.6016067457394686	0.0	0.0	0.0	0.6016067457394686	0.0	0.6016067457394686	0.6016067457394686	0.0	0.6016067457394686	0.6016067457394686	0.0	0.0	0.31668908831502085	0.6016067457394686	0.0	0.6016067457394686	0.6016067457394686	0.6016067457394686	0.6016067457394686	0.0	0.12581458369391144	0.0	0.0	0.0	0.6016067457394686	0.0	0.0	0.31668908831502085	0.0	0.0	0.31668908831502085	0.0	0.0
0.0	0.6016067457394686	0.0	0.1424588287122239	0.6016067457394686	0.0	0.0	0.0	0.0	0.0	0.6016067457394686	0.5	0.0	0.0	0.0	0.0	0.0	0.0	0.0	0.0	0.0	0.0	0.0	0.0	0.0	0.0	0.0	0.0	0.0	0.6500224216483542	0.0	0.0	0.0	0.0	0.0	0.0	0.0	0.12581458369391144	0.0	0.0	0.0	0.0	0.0	0.0	0.6500224216483542	0.0	0.0	0.6500224216483542	0.0	0.0
0.0	0.6016067457394686	0.0	0.1424588287122239	0.6016067457394686	0.0	0.0	0.0	0.0	0.0	0.6016067457394686	0.0	0.5	0.0	0.0	0.0	0.0	0.0	0.0	0.0	0.0	0.0	0.0	0.0	0.0	0.0	0.0	0.0	0.0	0.6500224216483542	0.0	0.0	0.0	0.0	0.0	0.0	0.0	0.12581458369391144	0.0	0.0	0.0	0.0	0.0	0.0	0.6500224216483542	0.0	0.0	0.6500224216483542	0.0	0.0
0.0	0.0	0.0	0.0	0.0	0.0	0.0	0.0	0.0	0.0	0.0	0.0	0.0	0.5	0.0	0.0	0.1424588287122239	0.0	0.0	0.0	0.1424588287122239	0.20751874963942188	0.1424588287122239	0.1424588287122239	0.0	0.1424588287122239	0.1424588287122239	0.20751874963942188	0.0	0.10917033867559899	0.1424588287122239	0.0	0.1424588287122239	0.1424588287122239	0.1424588287122239	0.1424588287122239	0.0	0.2516291673878228	0.0	0.0	0.0	0.1424588287122239	0.0	0.0	0.10917033867559899	0.0	0.0	0.10917033867559899	0.0	0.0
0.0	0.0	0.0	0.0	0.0	0.0	0.0	0.0	0.0	0.0	0.0	0.0	0.0	0.0	0.5	0.0	0.0	0.0	0.0	0.0	0.0	0.0	0.0	0.0	0.0	0.0	0.0	0.0	0.0	0.0	0.0	0.0	0.0	0.0	0.0	0.0	0.0	0.0	0.0	0.0	0.0	0.0	0.0	0.0	0.0	0.0	0.0	0.0	0.0	0.0
0.0	0.0	0.0	0.0	0.0	0.0	0.0	0.0	0.0	0.0	0.0	0.0	0.0	0.0	0.0	0.5	0.0	0.0	0.0	0.0	0.0	0.0	0.0	0.0	0.0	0.0	0.0	0.0	0.0	0.0	0.0	0.0	0.0	0.0	0.0	0.0	0.0	0.0	0.0	0.0	0.0	0.0	0.0	0.0	0.0	0.0	0.0	0.0	0.0	0.0
0.0	0.6016067457394686	0.0	0.1424588287122239	0.6016067457394686	0.0	0.0	0.0	0.0	0.0	0.6016067457394686	0.0	0.0	0.1424588287122239	0.0	0.0	0.5	0.0	0.0	0.0	0.0	0.0	0.0	0.0	0.0	0.0	0.0	0.0	0.0	0.6500224216483542	0.0	0.0	0.0	0.0	0.0	0.0	0.0	0.12581458369391144	0.0	0.0	0.0	0.0	0.0	0.0	0.6500224216483542	0.0	0.0	0.6500224216483542	0.0	0.0
0.0	0.0	0.0	0.0	0.0	0.0	0.0	0.0	0.0	0.0	0.0	0.0	0.0	0.0	0.0	0.0	0.0	0.5	0.0	0.0	0.06075466276671338	0.08170416594551043	0.06075466276671338	0.06075466276671338	0.0	0.06075466276671338	0.06075466276671338	0.08170416594551043	0.0	0.04841567590888555	0.06075466276671338	0.0	0.06075466276671338	0.06075466276671338	0.06075466276671338	0.06075466276671338	0.0	0.12581458369391144	0.0	0.0	0.0	0.06075466276671338	0.0	0.0	0.04841567590888555	0.0	0.0	0.04841567590888555	0.0	0.0
0.0	0.0	0.0	0.0	0.0	0.0	0.0	0.0	0.0	0.0	0.0	0.0	0.0	0.0	0.0	0.0	0.0	0.0	0.5	0.0	0.0	0.0	0.0	0.0	0.0	0.0	0.0	0.0	0.0	0.0	0.0	0.0	0.0	0.0	0.0	0.0	0.0	0.0	0.0	0.0	0.0	0.0	0.0	0.0	0.0	0.0	0.0	0.0	0.0	0.0
0.0	0.0	0.0	0.0	0.0	0.0	0.0	0.0	0.0	0.0	0.0	0.0	0.0	0.0	0.0	0.0	0.0	0.0	0.0	0.5	0.0	0.0	0.0	0.0	0.0	0.0	0.0	0.0	0.0	0.0	0.0	0.0	0.0	0.0	0.0	0.0	0.0	0.0	0.0	0.0	0.0	0.0	0.0	0.0	0.0	0.0	0.0	0.0	0.0	0.0
0.0	0.6016067457394686	0.0	0.1424588287122239	0.6016067457394686	0.0	0.0	0.0	0.0	0.0	0.6016067457394686	0.0	0.0	0.1424588287122239	0.0	0.0	0.0	0.06075466276671338	0.0	0.0	0.5	0.0	0.0	0.0	0.0	0.0	0.0	0.0	0.0	0.6500224216483542	0.0	0.0	0.0	0.0	0.0	0.0	0.0	0.12581458369391144	0.0	0.0	0.0	0.0	0.0	0.0	0.6500224216483542	0.0	0.0	0.6500224216483542	0.0	0.0
0.0	0.0	0.0	0.20751874963942188	0.0	0.0	0.0	0.0	0.0	0.0	0.0	0.0	0.0	0.20751874963942188	0.0	0.0	0.0	0.08170416594551043	0.0	0.0	0.0	0.5	0.6016067457394686	0.6016067457394686	0.0	0.6016067457394686	0.6016067457394686	0.0	0.0	0.31668908831502085	0.6016067457394686	0.0	0.6016067457394686	0.6016067457394686	0.6016067457394686	0.6016067457394686	0.0	0.12581458369391144	0.0	0.0	0.0	0.6016067457394686	0.0	0.0	0.31668908831502085	0.0	0.0	0.31668908831502085	0.0	0.0
0.0	0.6016067457394686	0.0	0.1424588287122239	0.6016067457394686	0.0	0.0	0.0	0.0	0.0	0.6016067457394686	0.0	0.0	0.1424588287122239	0.0	0.0	0.0	0.06075466276671338	0.0	0.0	0.0	0.6016067457394686	0.5	0.0	0.0	0.0	0.0	0.0	0.0	0.6500224216483542	0.0	0.0	0.0	0.0	0.0	0.0	0.0	0.12581458369391144	0.0	0.0	0.0	0.0	0.0	0.0	0.6500224216483542	0.0	0.0	0.6500224216483542	0.0	0.0
0.0	0.6016067457394686	0.0	0.1424588287122239	0.6016067457394686	0.0	0.0	0.0	0.0	0.0	0.6016067457394686	0.0	0.0	0.1424588287122239	0.0	0.0	0.0	0.06075466276671338	0.0	0.0	0.0	0.6016067457394686	0.0	0.5	0.0	0.0	0.0	0.0	0.0	0.6500224216483542	0.0	0.0	0.0	0.0	0.0	0.0	0.0	0.12581458369391144	0.0	0.0	0.0	0.0	0.0	0.0	0.6500224216483542	0.0	0.0	0.6500224216483542	0.0	0.0
0.0	0.0	0.0	0.0	0.0	0.0	0.0	0.0	0.0	0.0	0.0	0.0	0.0	0.0	0.0	0.0	0.0	0.0	0.0	0.0	0.0	0.0	0.0	0.0	0.5	0.06075466276671338	0.06075466276671338	0.08170416594551043	0.0	0.04841567590888555	0.06075466276671338	0.0	0.06075466276671338	0.06075466276671338	0.06075466276671338	0.06075466276671338	0.0	0.12581458369391144	0.0	0.0	0.0	0.06075466276671338	0.0	0.0	0.04841567590888555	0.0	0.0	0.04841567590888555	0.0	0.0
0.0	0.6016067457394686	0.0	0.1424588287122239	0.6016067457394686	0.0	0.0	0.0	0.0	0.0	0.6016067457394686	0.0	0.0	0.1424588287122239	0.0	0.0	0.0	0.06075466276671338	0.0	0.0	0.0	0.6016067457394686	0.0	0.0	0.06075466276671338	0.5	0.0	0.0	0.0	0.6500224216483542	0.0	0.0	0.0	0.0	0.0	0.0	0.0	0.12581458369391144	0.0	0.0	0.0	0.0	0.0	0.0	0.6500224216483542	0.0	0.0	0.6500224216483542	0.0	0.0
0.0	0.6016067457394686	0.0	0.1424588287122239	0.6016067457394686	0.0	0.0	0.0	0.0	0.0	0.6016067457394686	0.0	0.0	0.1424588287122239	0.0	0.0	0.0	0.06075466276671338	0.0	0.0	0.0	0.6016067457394686	0.0	0.0	0.06075466276671338	0.0	0.5	0.0	0.0	0.6500224216483542	0.0	0.0	0.0	0.0	0.0	0.0	0.0	0.12581458369391144	0.0	0.0	0.0	0.0	0.0	0.0	0.6500224216483542	0.0	0.0	0.6500224216483542	0.0	0.0
0.0	0.0	0.0	0.20751874963942188	0.0	0.0	0.0	0.0	0.0	0.0	0.0	0.0	0.0	0.20751874963942188	0.0	0.0	0.0	0.08170416594551043	0.0	0.0	0.0	0.0	0.0	0.0	0.08170416594551043	0.0	0.0	0.5	0.0	0.31668908831502085	0.6016067457394686	0.0	0.6016067457394686	0.6016067457394686	0.6016067457394686	0.6016067457394686	0.0	0.12581458369391144	0.0	0.0	0.0	0.6016067457394686	0.0	0.0	0.31668908831502085	0.0	0.0	0.31668908831502085	0.0	0.0
0.0	0.0	0.0	0.0	0.0	0.0	0.0	0.0	0.0	0.0	0.0	0.0	0.0	0.0	0.0	0.0	0.0	0.0	0.0	0.0	0.0	0.0	0.0	0.0	0.0	0.0	0.0	0.0	0.5	0.0	0.0	0.0	0.0	0.0	0.0	0.0	0.0	0.0	0.0	0.0	0.0	0.0	0.0	0.0	0.0	0.0	0.0	0.0	0.0	0.0
0.0	0.04841567590888555	0.0	0.10917033867559899	0.31668908831502085	0.6500224216483542	0.6500224216483542	0.0	0.0	0.6500224216483542	0.31668908831502085	0.6500224216483542	0.6500224216483542	0.10917033867559899	0.0	0.0	0.6500224216483542	0.04841567590888555	0.0	0.0	0.6500224216483542	0.31668908831502085	0.6500224216483542	0.6500224216483542	0.04841567590888555	0.6500224216483542	0.6500224216483542	0.31668908831502085	0.0	0.5	0.0	0.0	0.0	0.0	0.0	0.0	0.0	0.0	0.0	0.0	0.0	0.0	0.0	0.0	0.0	0.0	0.0	0.0	0.0	0.0
0.0	0.6016067457394686	0.0	0.1424588287122239	0.6016067457394686	0.0	0.0	0.0	0.0	0.0	0.6016067457394686	0.0	0.0	0.1424588287122239	0.0	0.0	0.0	0.06075466276671338	0.0	0.0	0.0	0.6016067457394686	0.0	0.0	0.06075466276671338	0.0	0.0	0.6016067457394686	0.0	0.0	0.5	0.0	0.0	0.0	0.0	0.0	0.0	0.12581458369391144	0.0	0.0	0.0	0.0	0.0	0.0	0.6500224216483542	0.0	0.0	0.6500224216483542	0.0	0.0
0.0	0.0	0.0	0.0	0.0	0.0	0.0	0.0	0.0	0.0	0.0	0.0	0.0	0.0	0.0	0.0	0.0	0.0	0.0	0.0	0.0	0.0	0.0	0.0	0.0	0.0	0.0	0.0	0.0	0.0	0.0	0.5	0.0	0.0	0.0	0.0	0.0	0.0	0.0	0.0	0.0	0.0	0.0	0.0	0.0	0.0	0.0	0.0	0.0	0.0
0.0	0.6016067457394686	0.0	0.1424588287122239	0.6016067457394686	0.0	0.0	0.0	0.0	0.0	0.6016067457394686	0.0	0.0	0.1424588287122239	0.0	0.0	0.0	0.06075466276671338	0.0	0.0	0.0	0.6016067457394686	0.0	0.0	0.06075466276671338	0.0	0.0	0.6016067457394686	0.0	0.0	0.0	0.0	0.5	0.0	0.0	0.0	0.0	0.12581458369391144	0.0	0.0	0.0	0.0	0.0	0.0	0.6500224216483542	0.0	0.0	0.6500224216483542	0.0	0.0
0.0	0.6016067457394686	0.0	0.1424588287122239	0.6016067457394686	0.0	0.0	0.0	0.0	0.0	0.6016067457394686	0.0	0.0	0.1424588287122239	0.0	0.0	0.0	0.06075466276671338	0.0	0.0	0.0	0.6016067457394686	0.0	0.0	0.06075466276671338	0.0	0.0	0.6016067457394686	0.0	0.0	0.0	0.0	0.0	0.5	0.0	0.0	0.0	0.12581458369391144	0.0	0.0	0.0	0.0	0.0	0.0	0.6500224216483542	0.0	0.0	0.6500224216483542	0.0	0.0
0.0	0.6016067457394686	0.0	0.1424588287122239	0.6016067457394686	0.0	0.0	0.0	0.0	0.0	0.6016067457394686	0.0	0.0	0.1424588287122239	0.0	0.0	0.0	0.06075466276671338	0.0	0.0	0.0	0.6016067457394686	0.0	0.0	0.06075466276671338	0.0	0.0	0.6016067457394686	0.0	0.0	0.0	0.0	0.0	0.0	0.5	0.0	0.0	0.12581458369391144	0.0	0.0	0.0	0.0	0.0	0.0	0.6500224216483542	0.0	0.0	0.6500224216483542	0.0	0.0
0.0	0.6016067457394686	0.0	0.1424588287122239	0.6016067457394686	0.0	0.0	0.0	0.0	0.0	0.6016067457394686	0.0	0.0	0.1424588287122239	0.0	0.0	0.0	0.06075466276671338	0.0	0.0	0.0	0.6016067457394686	0.0	0.0	0.06075466276671338	0.0	0.0	0.6016067457394686	0.0	0.0	0.0	0.0	0.0	0.0	0.0	0.5	0.0	0.12581458369391144	0.0	0.0	0.0	0.0	0.0	0.0	0.6500224216483542	0.0	0.0	0.6500224216483542	0.0	0.0
0.0	0.0	0.0	0.0	0.0	0.0	0.0	0.0	0.0	0.0	0.0	0.0	0.0	0.0	0.0	0.0	0.0	0.0	0.0	0.0	0.0	0.0	0.0	0.0	0.0	0.0	0.0	0.0	0.0	0.0	0.0	0.0	0.0	0.0	0.0	0.0	0.5	0.0	0.0	0.0	0.0	0.0	0.0	0.0	0.0	0.0	0.0	0.0	0.0	0.0
0.0	0.4591479170272447	0.0	0.2516291673878228	0.12581458369391144	0.12581458369391144	0.12581458369391144	0.0	0.0	0.12581458369391144	0.12581458369391144	0.12581458369391144	0.12581458369391144	0.2516291673878228	0.0	0.0	0.12581458369391144	0.12581458369391144	0.0	0.0	0.12581458369391144	0.12581458369391144	0.12581458369391144	0.12581458369391144	0.12581458369391144	0.12581458369391144	0.12581458369391144	0.12581458369391144	0.0	0.0	0.12581458369391144	0.0	0.12581458369391144	0.12581458369391144	0.12581458369391144	0.12581458369391144	0.0	0.5	0.0	0.0	0.0	0.2682734124061353	0.0	0.0	0.19087450462110947	0.0	0.0	0.19087450462110947	0.0	0.0
0.0	0.0	0.0	0.0	0.0	0.0	0.0	0.0	0.0	0.0	0.0	0.0	0.0	0.0	0.0	0.0	0.0	0.0	0.0	0.0	0.0	0.0	0.0	0.0	0.0	0.0	0.0	0.0	0.0	0.0	0.0	0.0	0.0	0.0	0.0	0.0	0.0	0.0	0.5	0.0	0.0	0.0	0.0	0.0	0.0	0.0	0.0	0.0	0.0	0.0
0.0	0.0	0.0	0.0	0.0	0.0	0.0	0.0	0.0	0.0	0.0	0.0	0.0	0.0	0.0	0.0	0.0	0.0	0.0	0.0	0.0	0.0	0.0	0.0	0.0	0.0	0.0	0.0	0.0	0.0	0.0	0.0	0.0	0.0	0.0	0.0	0.0	0.0	0.0	0.5	0.0	0.0	0.0	0.0	0.0	0.0	0.0	0.0	0.0	0.0
0.0	0.0	0.0	0.0	0.0	0.0	0.0	0.0	0.0	0.0	0.0	0.0	0.0	0.0	0.0	0.0	0.0	0.0	0.0	0.0	0.0	0.0	0.0	0.0	0.0	0.0	0.0	0.0	0.0	0.0	0.0	0.0	0.0	0.0	0.0	0.0	0.0	0.0	0.0	0.0	0.5	0.0	0.0	0.0	0.0	0.0	0.0	0.0	0.0	0.0
0.0	0.6016067457394686	0.0	0.1424588287122239	0.6016067457394686	0.0	0.0	0.0	0.0	0.0	0.6016067457394686	0.0	0.0	0.1424588287122239	0.0	0.0	0.0	0.06075466276671338	0.0	0.0	0.0	0.6016067457394686	0.0	0.0	0.06075466276671338	0.0	0.0	0.6016067457394686	0.0	0.0	0.0	0.0	0.0	0.0	0.0	0.0	0.0	0.2682734124061353	0.0	0.0	0.0	0.5	0.0	0.0	0.6500224216483542	0.0	0.0	0.6500224216483542	0.0	0.0
0.0	0.0	0.0	0.0	0.0	0.0	0.0	0.0	0.0	0.0	0.0	0.0	0.0	0.0	0.0	0.0	0.0	0.0	0.0	0.0	0.0	0.0	0.0	0.0	0.0	0.0	0.0	0.0	0.0	0.0	0.0	0.0	0.0	0.0	0.0	0.0	0.0	0.0	0.0	0.0	0.0	0.0	0.5	0.0	0.0	0.0	0.0	0.0	0.0	0.0
0.0	0.0	0.0	0.0	0.0	0.0	0.0	0.0	0.0	0.0	0.0	0.0	0.0	0.0	0.0	0.0	0.0	0.0	0.0	0.0	0.0	0.0	0.0	0.0	0.0	0.0	0.0	0.0	0.0	0.0	0.0	0.0	0.0	0.0	0.0	0.0	0.0	0.0	0.0	0.0	0.0	0.0	0.0	0.5	0.0	0.0	0.0	0.0	0.0	0.0
0.0	0.04841567590888555	0.0	0.10917033867559899	0.31668908831502085	0.6500224216483542	0.6500224216483542	0.0	0.0	0.6500224216483542	0.31668908831502085	0.6500224216483542	0.6500224216483542	0.10917033867559899	0.0	0.0	0.6500224216483542	0.04841567590888555	0.0	0.0	0.6500224216483542	0.31668908831502085	0.6500224216483542	0.6500224216483542	0.04841567590888555	0.6500224216483542	0.6500224216483542	0.31668908831502085	0.0	0.0	0.6500224216483542	0.0	0.6500224216483542	0.6500224216483542	0.6500224216483542	0.6500224216483542	0.0	0.19087450462110947	0.0	0.0	0.0	0.6500224216483542	0.0	0.0	0.5	0.0	0.0	0.0	0.0	0.0
0.0	0.0	0.0	0.0	0.0	0.0	0.0	0.0	0.0	0.0	0.0	0.0	0.0	0.0	0.0	0.0	0.0	0.0	0.0	0.0	0.0	0.0	0.0	0.0	0.0	0.0	0.0	0.0	0.0	0.0	0.0	0.0	0.0	0.0	0.0	0.0	0.0	0.0	0.0	0.0	0.0	0.0	0.0	0.0	0.0	0.5	0.0	0.0	0.0	0.0
0.0	0.0	0.0	0.0	0.0	0.0	0.0	0.0	0.0	0.0	0.0	0.0	0.0	0.0	0.0	0.0	0.0	0.0	0.0	0.0	0.0	0.0	0.0	0.0	0.0	0.0	0.0	0.0	0.0	0.0	0.0	0.0	0.0	0.0	0.0	0.0	0.0	0.0	0.0	0.0	0.0	0.0	0.0	0.0	0.0	0.0	0.5	0.0	0.0	0.0
0.0	0.04841567590888555	0.0	0.10917033867559899	0.31668908831502085	0.6500224216483542	0.6500224216483542	0.0	0.0	0.6500224216483542	0.31668908831502085	0.6500224216483542	0.6500224216483542	0.10917033867559899	0.0	0.0	0.6500224216483542	0.04841567590888555	0.0	0.0	0.6500224216483542	0.31668908831502085	0.6500224216483542	0.6500224216483542	0.04841567590888555	0.6500224216483542	0.6500224216483542	0.31668908831502085	0.0	0.0	0.6500224216483542	0.0	0.6500224216483542	0.6500224216483542	0.6500224216483542	0.6500224216483542	0.0	0.19087450462110947	0.0	0.0	0.0	0.6500224216483542	0.0	0.0	0.0	0.0	0.0	0.5	0.0	0.0
0.0	0.0	0.0	0.0	0.0	0.0	0.0	0.0	0.0	0.0	0.0	0.0	0.0	0.0	0.0	0.0	0.0	0.0	0.0	0.0	0.0	0.0	0.0	0.0	0.0	0.0	0.0	0.0	0.0	0.0	0.0	0.0	0.0	0.0	0.0	0.0	0.0	0.0	0.0	0.0	0.0	0.0	0.0	0.0	0.0	0.0	0.0	0.0	0.5	0.0
0.0	0.0	0.0	0.0	0.0	0.0	0.0	0.0	0.0	0.0	0.0	0.0	0.0	0.0	0.0	0.0	0.0	0.0	0.0	0.0	0.0	0.0	0.0	0.0	0.0	0.0	0.0	0.0	0.0	0.0	0.0	0.0	0.0	0.0	0.0	0.0	0.0	0.0	0.0	0.0	0.0	0.0	0.0	0.0	0.0	0.0	0.0	0.0	0.0	0.5
0.0	0.0	0.0	0.0	0.0	0.0	0.0	0.0	0.0	0.0	0.0	0.0	0.0	0.0	0.0	0.0	0.0	0.0	0.0	0.0	0.0	0.0	0.0	0.0	0.0	0.0	0.0	0.0	0.0	0.0	0.0	0.0	0.0	0.0	0.0	0.0	0.0	0.0	0.0	0.0	0.0	0.0	0.0	0.0	0.0	0.0	0.0	0.0	0.0	0.0
0.0	0.0	0.0	0.4591479170272447	0.0	0.0	0.0	0.0	0.0	0.0	0.0	0.0	0.0	0.4591479170272447	0.0	0.0	0.0	0.12581458369391144	0.0	0.0	0.0	0.0	0.0	0.0	0.12581458369391144	0.0	0.0	0.0	0.0	0.0	0.0	0.0	0.0	0.0	0.0	0.0	0.0	0.12581458369391144	0.0	0.0	0.0	0.0	0.0	0.0	0.0	0.0	0.0	0.0	0.0	0.0
0.0	0.6016067457394686	0.0	0.1424588287122239	0.6016067457394686	0.0	0.0	0.0	0.0	0.0	0.6016067457394686	0.0	0.0	0.1424588287122239	0.0	0.0	0.0	0.06075466276671338	0.0	0.0	0.0	0.6016067457394686	0.0	0.0	0.06075466276671338	0.0	0.0	0.6016067457394686	0.0	0.0	0.0	0.0	0.0	0.0	0.0	0.0	0.0	0.2682734124061353	0.0	0.0	0.0	0.0	0.0	0.0	0.0	0.0	0.0	0.0	0.0	0.0
0.0	0.0	0.0	0.0	0.0	0.0	0.0	0.0	0.0	0.0	0.0	0.0	0.0	0.0	0.0	0.0	0.0	0.0	0.0	0.0	0.0	0.0	0.0	0.0	0.0	0.0	0.0	0.0	0.0	0.0	0.0	0.0	0.0	0.0	0.0	0.0	0.0	0.0	0.0	0.0	0.0	0.0	0.0	0.0	0.0	0.0	0.0	0.0	0.0	0.0
0.0	0.04841567590888555	0.0	0.10917033867559899	0.31668908831502085	0.6500224216483542	0.6500224216483542	0.0	0.0	0.6500224216483542	0.31668908831502085	0.6500224216483542	0.6500224216483542	0.10917033867559899	0.0	0.0	0.6500224216483542	0.04841567590888555	0.0	0.0	0.6500224216483542	0.31668908831502085	0.6500224216483542	0.6500224216483542	0.04841567590888555	0.6500224216483542	0.6500224216483542	0.31668908831502085	0.0	0.0	0.6500224216483542	0.0	0.6500224216483542	0.6500224216483542	0.6500224216483542	0.6500224216483542	0.0	0.19087450462110947	0.0	0.0	0.0	0.6500224216483542	0.0	0.0	0.0	0.0	0.0	0.0	0.0	0.0
0.0	0.0	0.0	0.0	0.0	0.0	0.0	0.0	0.0	0.0	0.0	0.0	0.0	0.0	0.0	0.0	0.0	0.0	0.0	0.0	0.0	0.0	0.0	0.0	0.0	0.0	0.0	0.0	0.0	0.0	0.0	0.0	0.0	0.0	0.0	0.0	0.0	0.0	0.0	0.0	0.0	0.0	0.0	0.0	0.0	0.0	0.0	0.0	0.0	0.0
0.0	0.0	0.0	0.0	0.0	0.0	0.0	0.0	0.0	0.0	0.0	0.0	0.0	0.0	0.0	0.0	0.0	0.0	0.0	0.0	0.0	0.0	0.0	0.0	0.0	0.0	0.0	0.0	0.0	0.0	0.0	0.0	0.0	0.0	0.0	0.0	0.0	0.0	0.0	0.0	0.0	0.0	0.0	0.0	0.0	0.0	0.0	0.0	0.0	0.0
0.0	0.6016067457394686	0.0	0.1424588287122239	0.6016067457394686	0.0	0.0	0.0	0.0	0.0	0.6016067457394686	0.0	0.0	0.1424588287122239	0.0	0.0	0.0	0.06075466276671338	0.0	0.0	0.0	0.6016067457394686	0.0	0.0	0.06075466276671338	0.0	0.0	0.6016067457394686	0.0	0.0	0.0	0.0	0.0	0.0	0.0	0.0	0.0	0.2682734124061353	0.0	0.0	0.0	0.0	0.0	0.0	0.0	0.0	0.0	0.0	0.0	0.0
0.0	0.04841567590888555	0.0	0.10917033867559899	0.31668908831502085	0.6500224216483542	0.6500224216483542	0.0	0.0	0.6500224216483542	0.31668908831502085	0.6500224216483542	0.6500224216483542	0.10917033867559899	0.0	0.0	0.6500224216483542	0.04841567590888555	0.0	0.0	0.6500224216483542	0.31668908831502085	0.6500224216483542	0.6500224216483542	0.04841567590888555	0.6500224216483542	0.6500224216483542	0.31668908831502085	0.0	0.0	0.6500224216483542	0.0	0.6500224216483542	0.6500224216483542	0.6500224216483542	0.6500224216483542	0.0	0.19087450462110947	0.0	0.0	0.0	0.6500224216483542	0.0	0.0	0.0	0.0	0.0	0.0	0.0	0.0
0.0	0.0	0.0	0.0	0.0	0.0	0.0	0.0	0.0	0.0	0.0	0.0	0.0	0.0	0.0	0.0	0.0	0.0	0.0	0.0	0.0	0.0	0.0	0.0	0.0	0.0	0.0	0.0	0.0	0.0	0.0	0.0	0.0	0.0	0.0	0.0	0.0	0.0	0.0	0.0	0.0	0.0	0.0	0.0	0.0	0.0	0.0	0.0	0.0	0.0
0.0	0.20751874963942188	0.0	0.0	0.0	0.20751874963942188	0.20751874963942188	0.0	0.0	0.20751874963942188	0.0	0.20751874963942188	0.20751874963942188	0.0	0.0	0.0	0.20751874963942188	0.20751874963942188	0.0	0.0	0.20751874963942188	0.0	0.20751874963942188	0.20751874963942188	0.20751874963942188	0.20751874963942188	0.20751874963942188	0.0	0.0	0.0	0.20751874963942188	0.0	0.20751874963942188	0.20751874963942188	0.20751874963942188	0.20751874963942188	0.0	0.20751874963942188	0.0	0.0	0.0	0.20751874963942188	0.0	0.0	0.0	0.0	0.0	0.0	0.0	0.0
0.0	0.0	0.0	0.0	0.0	0.0	0.0	0.0	0.0	0.0	0.0	0.0	0.0	0.0	0.0	0.0	0.0	0.0	0.0	0.0	0.0	0.0	0.0	0.0	0.0	0.0	0.0	0.0	0.0	0.0	0.0	0.0	0.0	0.0	0.0	0.0	0.0	0.0	0.0	0.0	0.0	0.0	0.0	0.0	0.0	0.0	0.0	0.0	0.0	0.0
0.0	0.04841567590888555	0.0	0.10917033867559899	0.31668908831502085	0.6500224216483542	0.6500224216483542	0.0	0.0	0.6500224216483542	0.31668908831502085	0.6500224216483542	0.6500224216483542	0.10917033867559899	0.0	0.0	0.6500224216483542	0.04841567590888555	0.0	0.0	0.6500224216483542	0.31668908831502085	0.6500224216483542	0.6500224216483542	0.04841567590888555	0.6500224216483542	0.6500224216483542	0.31668908831502085	0.0	0.0	0.6500224216483542	0.0	0.6500224216483542	0.6500224216483542	0.6500224216483542	0.6500224216483542	0.0	0.19087450462110947	0.0	0.0	0.0	0.6500224216483542	0.0	0.0	0.0	0.0	0.0	0.0	0.0	0.0
0.0	0.0	0.0	0.0	0.0	0.0	0.0	0.0	0.0	0.0	0.0	0.0	0.0	0.0	0.0	0.0	0.0	0.0	0.0	0.0	0.0	0.0	0.0	0.0	0.0	0.0	0.0	0.0	0.0	0.0	0.0	0.0	0.0	0.0	0.0	0.0	0.0	0.0	0.0	0.0	0.0	0.0	0.0	0.0	0.0	0.0	0.0	0.0	0.0	0.0
0.0	0.0	0.0	0.0	0.0	0.0	0.0	0.0	0.0	0.0	0.0	0.0	0.0	0.0	0.0	0.0	0.0	0.0	0.0	0.0	0.0	0.0	0.0	0.0	0.0	0.0	0.0	0.0	0.0	0.0	0.0	0.0	0.0	0.0	0.0	0.0	0.0	0.0	0.0	0.0	0.0	0.0	0.0	0.0	0.0	0.0	0.0	0.0	0.0	0.0
0.0	0.04841567590888555	0.0	0.10917033867559899	0.31668908831502085	0.6500224216483542	0.6500224216483542	0.0	0.0	0.6500224216483542	0.31668908831502085	0.6500224216483542	0.6500224216483542	0.10917033867559899	0.0	0.0	0.6500224216483542	0.04841567590888555	0.0	0.0	0.6500224216483542	0.31668908831502085	0.6500224216483542	0.6500224216483542	0.04841567590888555	0.6500224216483542	0.6500224216483542	0.31668908831502085	0.0	0.0	0.6500224216483542	0.0	0.6500224216483542	0.6500224216483542	0.6500224216483542	0.6500224216483542	0.0	0.19087450462110947	0.0	0.0	0.0	0.6500224216483542	0.0	0.0	0.0	0.0	0.0	0.0	0.0	0.0
0.0	0.6016067457394686	0.0	0.1424588287122239	0.6016067457394686	0.0	0.0	0.0	0.0	0.0	0.6016067457394686	0.0	0.0	0.1424588287122239	0.0	0.0	0.0	0.06075466276671338	0.0	0.0	0.0	0.6016067457394686	0.0	0.0	0.06075466276671338	0.0	0.0	0.6016067457394686	0.0	0.0	0.0	0.0	0.0	0.0	0.0	0.0	0.0	0.2682734124061353	0.0	0.0	0.0	0.0	0.0	0.0	0.0	0.0	0.0	0.0	0.0	0.0
0.0	0.0	0.0	0.0	0.0	0.0	0.0	0.0	0.0	0.0	0.0	0.0	0.0	0.0	0.0	0.0	0.0	0.3333333333333333	0.0	0.0	0.0	0.0	0.0	0.0	0.3333333333333333	0.0	0.0	0.0	0.0	0.0	0.0	0.0	0.0	0.0	0.0	0.0	0.0	0.3333333333333333	0.0	0.0	0.0	0.0	0.0	0.0	0.0	0.0	0.0	0.0	0.0	0.0
0.0	0.0	0.0	0.0	0.0	0.0	0.0	0.0	0.0	0.0	0.0	0.0	0.0	0.0	0.0	0.0	0.0	0.0	0.0	0.0	0.0	0.0	0.0	0.0	0.0	0.0	0.0	0.0	0.0	0.0	0.0	0.0	0.0	0.0	0.0	0.0	0.0	0.0	0.0	0.0	0.0	0.0	0.0	0.0	0.0	0.0	0.0	0.0	0.0	0.0
0.0	0.04841567590888555	0.0	0.10917033867559899	0.31668908831502085	0.6500224216483542	0.6500224216483542	0.0	0.0	0.6500224216483542	0.31668908831502085	0.6500224216483542	0.6500224216483542	0.10917033867559899	0.0	0.0	0.6500224216483542	0.04841567590888555	0.0	0.0	0.6500224216483542	0.31668908831502085	0.6500224216483542	0.6500224216483542	0.04841567590888555	0.6500224216483542	0.6500224216483542	0.31668908831502085	0.0	0.0	0.6500224216483542	0.0	0.6500224216483542	0.6500224216483542	0.6500224216483542	0.6500224216483542	0.0	0.19087450462110947	0.0	0.0	0.0	0.6500224216483542	0.0	0.0	0.0	0.0	0.0	0.0	0.0	0.0
0.0	0.04841567590888555	0.0	0.10917033867559899	0.31668908831502085	0.6500224216483542	0.6500224216483542	0.0	0.0	0.6500224216483542	0.31668908831502085	0.6500224216483542	0.6500224216483542	0.10917033867559899	0.0	0.0	0.6500224216483542	0.04841567590888555	0.0	0.0	0.6500224216483542	0.31668908831502085	0.6500224216483542	0.6500224216483542	0.04841567590888555	0.6500224216483542	0.6500224216483542	0.31668908831502085	0.0	0.0	0.6500224216483542	0.0	0.6500224216483542	0.6500224216483542	0.6500224216483542	0.6500224216483542	0.0	0.19087450462110947	0.0	0.0	0.0	0.6500224216483542	0.0	0.0	0.0	0.0	0.0	0.0	0.0	0.0
0.0	0.0	0.0	0.0	0.0	0.0	0.0	0.0	0.0	0.0	0.0	0.0	0.0	0.0	0.0	0.0	0.0	0.0	0.0	0.0	0.0	0.0	0.0	0.0	0.0	0.0	0.0	0.0	0.0	0.0	0.0	0.0	0.0	0.0	0.0	0.0	0.0	0.0	0.0	0.0	0.0	0.0	0.0	0.0	0.0	0.0	0.0	0.0	0.0	0.0
0.0	0.0	0.0	0.0	0.0	0.0	0.0	0.0	0.0	0.0	0.0	0.0	0.0	0.0	0.0	0.0	0.0	0.0	0.0	0.0	0.0	0.0	0.0	0.0	0.0	0.0	0.0	0.0	0.0	0.0	0.0	0.0	0.0	0.0	0.0	0.0	0.0	0.0	0.0	0.0	0.0	0.0	0.0	0.0	0.0	0.0	0.0	0.0	0.0	0.0
0.0	0.04841567590888555	0.0	0.10917033867559899	0.31668908831502085	0.6500224216483542	0.6500224216483542	0.0	0.0	0.6500224216483542	0.31668908831502085	0.6500224216483542	0.6500224216483542	0.10917033867559899	0.0	0.0	0.6500224216483542	0.04841567590888555	0.0	0.0	0.6500224216483542	0.31668908831502085	0.6500224216483542	0.6500224216483542	0.04841567590888555	0.6500224216483542	0.6500224216483542	0.31668908831502085	0.0	0.0	0.6500224216483542	0.0	0.6500224216483542	0.6500224216483542	0.6500224216483542	0.6500224216483542	0.0	0.19087450462110947	0.0	0.0	0.0	0.6500224216483542	0.0	0.0	0.0	0.0	0.0	0.0	0.0	0.0
0.0	0.6016067457394686	0.0	0.1424588287122239	0.6016067457394686	0.0	0.0	0.0	0.0	0.0	0.6016067457394686	0.0	0.0	0.1424588287122239	0.0	0.0	0.0	0.06075466276671338	0.0	0.0	0.0	0.6016067457394686	0.0	0.0	0.06075466276671338	0.0	0.0	0.6016067457394686	0.0	0.0	0.0	0.0	0.0	0.0	0.0	0.0	0.0	0.2682734124061353	0.0	0.0	0.0	0.0	0.0	0.0	0.0	0.0	0.0	0.0	0.0	0.0
0.0	0.0	0.0	0.0	0.0	0.0	0.0	0.0	0.0	0.0	0.0	0.0	0.0	0.0	0.0	0.0	0.0	0.0	0.0	0.0	0.0	0.0	0.0	0.0	0.0	0.0	0.0	0.0	0.0	0.0	0.0	0.0	0.0	0.0	0.0	0.0	0.0	0.0	0.0	0.0	0.0	0.0	0.0	0.0	0.0	0.0	0.0	0.0	0.0	0.0
0.0	0.04841567590888555	0.0	0.10917033867559899	0.31668908831502085	0.6500224216483542	0.6500224216483542	0.0	0.0	0.6500224216483542	0.31668908831502085	0.6500224216483542	0.6500224216483542	0.10917033867559899	0.0	0.0	0.6500224216483542	0.04841567590888555	0.0	0.0	0.6500224216483542	0.31668908831502085	0.6500224216483542	0.6500224216483542	0.04841567590888555	0.6500224216483542	0.6500224216483542	0.31668908831502085	0.0	0.0	0.6500224216483542	0.0	0.6500224216483542	0.6500224216483542	0.6500224216483542	0.6500224216483542	0.0	0.19087450462110947	0.0	0.0	0.0	0.6500224216483542	0.0	0.0	0.0	0.0	0.0	0.0	0.0	0.0
0.0	0.04841567590888555	0.0	0.10917033867559899	0.31668908831502085	0.6500224216483542	0.6500224216483542	0.0	0.0	0.6500224216483542	0.31668908831502085	0.6500224216483542	0.6500224216483542	0.10917033867559899	0.0	0.0	0.6500224216483542	0.04841567590888555	0.0	0.0	0.6500224216483542	0.31668908831502085	0.6500224216483542	0.6500224216483542	0.04841567590888555	0.6500224216483542	0.6500224216483542	0.31668908831502085	0.0	0.0	0.6500224216483542	0.0	0.6500224216483542	0.6500224216483542	0.6500224216483542	0.6500224216483542	0.0	0.19087450462110947	0.0	0.0	0.0	0.6500224216483542	0.0	0.0	0.0	0.0	0.0	0.0	0.0	0.0
0.0	0.0	0.0	0.0	0.0	0.0	0.0	0.0	0.0	0.0	0.0	0.0	0.0	0.0	0.0	0.0	0.0	0.0	0.0	0.0	0.0	0.0	0.0	0.0	0.0	0.0	0.0	0.0	0.0	0.0	0.0	0.0	0.0	0.0	0.0	0.0	0.0	0.0	0.0	0.0	0.0	0.0	0.0	0.0	0.0	0.0	0.0	0.0	0.0	0.0
0.0	0.0	0.0	0.0	0.0	0.0	0.0	0.0	0.0	0.0	0.0	0.0	0.0	0.0	0.0	0.0	0.0	0.0	0.0	0.0	0.0	0.0	0.0	0.0	0.0	0.0	0.0	0.0	0.0	0.0	0.0	0.0	0.0	0.0	0.0	0.0	0.0	0.0	0.0	0.0	0.0	0.0	0.0	0.0	0.0	0.0	0.0	0.0	0.0	0.0
0.0	0.0	0.0	0.0	0.0	0.0	0.0	0.0	0.0	0.0	0.0	0.0	0.0	0.0	0.0	0.0	0.0	0.0	0.0	0.0	0.0	0.0	0.0	0.0	0.0	0.0	0.0	0.0	0.0	0.0	0.0	0.0	0.0	0.0	0.0	0.0	0.0	0.0	0.0	0.0	0.0	0.0	0.0	0.0	0.0	0.0	0.0	0.0	0.0	0.0
0.0	0.04841567590888555	0.0	0.10917033867559899	0.31668908831502085	0.6500224216483542	0.6500224216483542	0.0	0.0	0.6500224216483542	0.31668908831502085	0.6500224216483542	0.6500224216483542	0.10917033867559899	0.0	0.0	0.6500224216483542	0.04841567590888555	0.0	0.0	0.6500224216483542	0.31668908831502085	0.6500224216483542	0.6500224216483542	0.04841567590888555	0.6500224216483542	0.6500224216483542	0.31668908831502085	0.0	0.0	0.6500224216483542	0.0	0.6500224216483542	0.6500224216483542	0.6500224216483542	0.6500224216483542	0.0	0.19087450462110947	0.0	0.0	0.0	0.6500224216483542	0.0	0.0	0.0	0.0	0.0	0.0	0.0	0.0
0.0	0.0	0.0	0.0	0.0	0.0	0.0	0.0	0.0	0.0	0.0	0.0	0.0	0.0	0.0	0.0	0.0	0.0	0.0	0.0	0.0	0.0	0.0	0.0	0.0	0.0	0.0	0.0	0.0	0.0	0.0	0.0	0.0	0.0	0.0	0.0	0.0	0.0	0.0	0.0	0.0	0.0	0.0	0.0	0.0	0.0	0.0	0.0	0.0	0.0
0.0	0.0	0.0	0.0	0.0	0.0	0.0	0.0	0.0	0.0	0.0	0.0	0.0	0.0	0.0	0.0	0.0	0.0	0.0	0.0	0.0	0.0	0.0	0.0	0.0	0.0	0.0	0.0	0.0	0.0	0.0	0.0	0.0	0.0	0.0	0.0	0.0	0.0	0.0	0.0	0.0	0.0	0.0	0.0	0.0	0.0	0.0	0.0	0.0	0.0
0.0	0.04841567590888555	0.0	0.10917033867559899	0.31668908831502085	0.6500224216483542	0.6500224216483542	0.0	0.0	0.6500224216483542	0.31668908831502085	0.6500224216483542	0.6500224216483542	0.10917033867559899	0.0	0.0	0.6500224216483542	0.04841567590888555	0.0	0.0	0.6500224216483542	0.31668908831502085	0.6500224216483542	0.6500224216483542	0.04841567590888555	0.6500224216483542	0.6500224216483542	0.31668908831502085	0.0	0.0	0.6500224216483542	0.0	0.6500224216483542	0.6500224216483542	0.6500224216483542	0.6500224216483542	0.0	0.19087450462110947	0.0	0.0	0.0	0.6500224216483542	0.0	0.0	0.0	0.0	0.0	0.0	0.0	0.0
0.0	0.04841567590888555	0.0	0.10917033867559899	0.31668908831502085	0.6500224216483542	0.6500224216483542	0.0	0.0	0.6500224216483542	0.31668908831502085	0.6500224216483542	0.6500224216483542	0.10917033867559899	0.0	0.0	0.6500224216483542	0.04841567590888555	0.0	0.0	0.6500224216483542	0.31668908831502085	0.6500224216483542	0.6500224216483542	0.04841567590888555	0.6500224216483542	0.6500224216483542	0.31668908831502085	0.0	0.0	0.6500224216483542	0.0	0.6500224216483542	0.6500224216483542	0.6500224216483542	0.6500224216483542	0.0	0.19087450462110947	0.0	0.0	0.0	0.6500224216483542	0.0	0.0	0.0	0.0	0.0	0.0	0.0	0.0
0.0	0.6016067457394686	0.0	0.1424588287122239	0.6016067457394686	0.0	0.0	0.0	0.0	0.0	0.6016067457394686	0.0	0.0	0.1424588287122239	0.0	0.0	0.0	0.06075466276671338	0.0	0.0	0.0	0.6016067457394686	0.0	0.0	0.06075466276671338	0.0	0.0	0.6016067457394686	0.0	0.0	0.0	0.0	0.0	0.0	0.0	0.0	0.0	0.2682734124061353	0.0	0.0	0.0	0.0	0.0	0.0	0.0	0.0	0.0	0.0	0.0	0.0
0.0	0.04841567590888555	0.0	0.10917033867559899	0.31668908831502085	0.6500224216483542	0.6500224216483542	0.0	0.0	0.6500224216483542	0.31668908831502085	0.6500224216483542	0.6500224216483542	0.10917033867559899	0.0	0.0	0.6500224216483542	0.04841567590888555	0.0	0.0	0.6500224216483542	0.31668908831502085	0.6500224216483542	0.6500224216483542	0.04841567590888555	0.6500224216483542	0.6500224216483542	0.31668908831502085	0.0	0.0	0.6500224216483542	0.0	0.6500224216483542	0.6500224216483542	0.6500224216483542	0.6500224216483542	0.0	0.19087450462110947	0.0	0.0	0.0	0.6500224216483542	0.0	0.0	0.0	0.0	0.0	0.0	0.0	0.0
0.0	0.04841567590888555	0.0	0.10917033867559899	0.31668908831502085	0.6500224216483542	0.6500224216483542	0.0	0.0	0.6500224216483542	0.31668908831502085	0.6500224216483542	0.6500224216483542	0.10917033867559899	0.0	0.0	0.6500224216483542	0.04841567590888555	0.0	0.0	0.6500224216483542	0.31668908831502085	0.6500224216483542	0.6500224216483542	0.04841567590888555	0.6500224216483542	0.6500224216483542	0.31668908831502085	0.0	0.0	0.6500224216483542	0.0	0.6500224216483542	0.6500224216483542	0.6500224216483542	0.6500224216483542	0.0	0.19087450462110947	0.0	0.0	0.0	0.6500224216483542	0.0	0.0	0.0	0.0	0.0	0.0	0.0	0.0
0.0	0.0	0.0	0.0	0.0	0.0	0.0	0.0	0.0	0.0	0.0	0.0	0.0	0.0	0.0	0.0	0.0	0.0	0.0	0.0	0.0	0.0	0.0	0.0	0.0	0.0	0.0	0.0	0.0	0.0	0.0	0.0	0.0	0.0	0.0	0.0	0.0	0.0	0.0	0.0	0.0	0.0	0.0	0.0	0.0	0.0	0.0	0.0	0.0	0.0
0.0	0.6016067457394686	0.0	0.1424588287122239	0.6016067457394686	0.0	0.0	0.0	0.0	0.0	0.6016067457394686	0.0	0.0	0.1424588287122239	0.0	0.0	0.0	0.06075466276671338	0.0	0.0	0.0	0.6016067457394686	0.0	0.0	0.06075466276671338	0.0	0.0	0.6016067457394686	0.0	0.0	0.0	0.0	0.0	0.0	0.0	0.0	0.0	0.2682734124061353	0.0	0.0	0.0	0.0	0.0	0.0	0.0	0.0	0.0	0.0	0.0	0.0
0.0	0.04841567590888555	0.0	0.10917033867559899	0.31668908831502085	0.6500224216483542	0.6500224216483542	0.0	0.0	0.6500224216483542	0.31668908831502085	0.6500224216483542	0.6500224216483542	0.10917033867559899	0.0	0.0	0.6500224216483542	0.04841567590888555	0.0	0.0	0.6500224216483542	0.31668908831502085	0.6500224216483542	0.6500224216483542	0.04841567590888555	0.6500224216483542	0.6500224216483542	0.31668908831502085	0.0	0.0	0.6500224216483542	0.0	0.6500224216483542	0.6500224216483542	0.6500224216483542	0.6500224216483542	0.0	0.19087450462110947	0.0	0.0	0.0	0.6500224216483542	0.0	0.0	0.0	0.0	0.0	0.0	0.0	0.0
0.0	0.0	0.0	0.4591479170272447	0.0	0.0	0.0	0.0	0.0	0.0	0.0	0.0	0.0	0.4591479170272447	0.0	0.0	0.0	0.12581458369391144	0.0	0.0	0.0	0.0	0.0	0.0	0.12581458369391144	0.0	0.0	0.0	0.0	0.0	0.0	0.0	0.0	0.0	0.0	0.0	0.0	0.12581458369391144	0.0	0.0	0.0	0.0	0.0	0.0	0.0	0.0	0.0	0.0	0.0	0.0
0.0	0.0	0.0	0.0	0.0	0.0	0.0	0.0	0.0	0.0	0.0	0.0	0.0	0.0	0.0	0.0	0.0	0.3333333333333333	0.0	0.0	0.0	0.0	0.0	0.0	0.3333333333333333	0.0	0.0	0.0	0.0	0.0	0.0	0.0	0.0	0.0	0.0	0.0	0.0	0.3333333333333333	0.0	0.0	0.0	0.0	0.0	0.0	0.0	0.0	0.0	0.0	0.0	0.0
0.0	0.04841567590888555	0.0	0.10917033867559899	0.31668908831502085	0.6500224216483542	0.6500224216483542	0.0	0.0	0.6500224216483542	0.31668908831502085	0.6500224216483542	0.6500224216483542	0.10917033867559899	0.0	0.0	0.6500224216483542	0.04841567590888555	0.0	0.0	0.6500224216483542	0.31668908831502085	0.6500224216483542	0.6500224216483542	0.04841567590888555	0.6500224216483542	0.6500224216483542	0.31668908831502085	0.0	0.0	0.6500224216483542	0.0	0.6500224216483542	0.6500224216483542	0.6500224216483542	0.6500224216483542	0.0	0.19087450462110947	0.0	0.0	0.0	0.6500224216483542	0.0	0.0	0.0	0.0	0.0	0.0	0.0	0.0
0.0	0.0	0.0	0.20751874963942188	0.0	0.0	0.0	0.0	0.0	0.0	0.0	0.0	0.0	0.20751874963942188	0.0	0.0	0.0	0.08170416594551043	0.0	0.0	0.0	0.0	0.0	0.0	0.08170416594551043	0.0	0.0	0.0	0.0	0.0	0.0	0.0	0.0	0.0	0.0	0.0	0.0	0.08170416594551043	0.0	0.0	0.0	0.0	0.0	0.0	0.0	0.0	0.0	0.0	0.0	0.0
0.0	0.0	0.0	0.0	0.0	0.0	0.0	0.0	0.0	0.0	0.0	0.0	0.0	0.0	0.0	0.0	0.0	0.0	0.0	0.0	0.0	0.0	0.0	0.0	0.0	0.0	0.0	0.0	0.0	0.0	0.0	0.0	0.0	0.0	0.0	0.0	0.0	0.0	0.0	0.0	0.0	0.0	0.0	0.0	0.0	0.0	0.0	0.0	0.0	0.0
0.0	0.04841567590888555	0.0	0.10917033867559899	0.31668908831502085	0.6500224216483542	0.6500224216483542	0.0	0.0	0.6500224216483542	0.31668908831502085	0.6500224216483542	0.6500224216483542	0.10917033867559899	0.0	0.0	0.6500224216483542	0.04841567590888555	0.0	0.0	0.6500224216483542	0.31668908831502085	0.6500224216483542	0.6500224216483542	0.04841567590888555	0.6500224216483542	0.6500224216483542	0.31668908831502085	0.0	0.0	0.6500224216483542	0.0	0.6500224216483542	0.6500224216483542	0.6500224216483542	0.6500224216483542	0.0	0.19087450462110947	0.0	0.0	0.0	0.6500224216483542	0.0	0.0	0.0	0.0	0.0	0.0	0.0	0.0
0.0	0.0	0.0	0.4591479170272447	0.0	0.0	0.0	0.0	0.0	0.0	0.0	0.0	0.0	0.4591479170272447	0.0	0.0	0.0	0.12581458369391144	0.0	0.0	0.0	0.0	0.0	0.0	0.12581458369391144	0.0	0.0	0.0	0.0	0.0	0.0	0.0	0.0	0.0	0.0	0.0	0.0	0.12581458369391144	0.0	0.0	0.0	0.0	0.0	0.0	0.0	0.0	0.0	0.0	0.0	0.0
0.0	0.0	0.0	0.0	0.0	0.0	0.0	0.0	0.0	0.0	0.0	0.0	0.0	0.0	0.0	0.0	0.0	0.0	0.0	0.0	0.0	0.0	0.0	0.0	0.0	0.0	0.0	0.0	0.0	0.0	0.0	0.0	0.0	0.0	0.0	0.0	0.0	0.0	0.0	0.0	0.0	0.0	0.0	0.0	0.0	0.0	0.0	0.0	0.0	0.0
0.0	0.0	0.0	0.0	0.0	0.0	0.0	0.0	0.0	0.0	0.0	0.0	0.0	0.0	0.0	0.0	0.0	0.0	0.0	0.0	0.0	0.0	0.0	0.0	0.0	0.0	0.0	0.0	0.0	0.0	0.0	0.0	0.0	0.0	0.0	0.0	0.0	0.0	0.0	0.0	0.0	0.0	0.0	0.0	0.0	0.0	0.0	0.0	0.0	0.0
0.0	0.0	0.0	0.0	0.0	0.0	0.0	0.0	0.0	0.0	0.0	0.0	0.0	0.0	0.0	0.0	0.0	0.0	0.0	0.0	0.0	0.0	0.0	0.0	0.0	0.0	0.0	0.0	0.0	0.0	0.0	0.0	0.0	0.0	0.0	0.0	0.0	0.0	0.0	0.0	0.0	0.0	0.0	0.0	0.0	0.0	0.0	0.0	0.0	0.0
0.0	0.04841567590888555	0.0	0.10917033867559899	0.31668908831502085	0.6500224216483542	0.6500224216483542	0.0	0.0	0.6500224216483542	0.31668908831502085	0.6500224216483542	0.6500224216483542	0.10917033867559899	0.0	0.0	0.6500224216483542	0.04841567590888555	0.0	0.0	0.6500224216483542	0.31668908831502085	0.6500224216483542	0.6500224216483542	0.04841567590888555	0.6500224216483542	0.6500224216483542	0.31668908831502085	0.0	0.0	0.6500224216483542	0.0	0.6500224216483542	0.6500224216483542	0.6500224216483542	0.6500224216483542	0.0	0.19087450462110947	0.0	0.0	0.0	0.6500224216483542	0.0	0.0	0.0	0.0	0.0	0.0	0.0	0.0
0.0	0.0	0.0	0.0	0.0	0.0	0.0	0.0	0.0	0.0	0.0	0.0	0.0	0.0	0.0	0.0	0.0	0.0	0.0	0.0	0.0	0.0	0.0	0.0	0.0	0.0	0.0	0.0	0.0	0.0	0.0	0.0	0.0	0.0	0.0	0.0	0.0	0.0	0.0	0.0	0.0	0.0	0.0	0.0	0.0	0.0	0.0	0.0	0.0	0.0
0.0	0.6016067457394686	0.0	0.1424588287122239	0.6016067457394686	0.0	0.0	0.0	0.0	0.0	0.6016067457394686	0.0	0.0	0.1424588287122239	0.0	0.0	0.0	0.06075466276671338	0.0	0.0	0.0	0.6016067457394686	0.0	0.0	0.06075466276671338	0.0	0.0	0.6016067457394686	0.0	0.0	0.0	0.0	0.0	0.0	0.0	0.0	0.0	0.2682734124061353	0.0	0.0	0.0	0.0	0.0	0.0	0.0	0.0	0.0	0.0	0.0	0.0
0.0	0.04841567590888555	0.0	0.10917033867559899	0.31668908831502085	0.6500224216483542	0.6500224216483542	0.0	0.0	0.6500224216483542	0.31668908831502085	0.6500224216483542	0.6500224216483542	0.10917033867559899	0.0	0.0	0.6500224216483542	0.04841567590888555	0.0	0.0	0.6500224216483542	0.31668908831502085	0.6500224216483542	0.6500224216483542	0.04841567590888555	0.6500224216483542	0.6500224216483542	0.31668908831502085	0.0	0.0	0.6500224216483542	0.0	0.6500224216483542	0.6500224216483542	0.6500224216483542	0.6500224216483542	0.0	0.19087450462110947	0.0	0.0	0.0	0.6500224216483542	0.0	0.0	0.0	0.0	0.0	0.0	0.0	0.0
0.0	0.0	0.0	0.0	0.0	0.0	0.0	0.0	0.0	0.0	0.0	0.0	0.0	0.0	0.0	0.0	0.0	0.0	0.0	0.0	0.0	0.0	0.0	0.0	0.0	0.0	0.0	0.0	0.0	0.0	0.0	0.0	0.0	0.0	0.0	0.0	0.0	0.0	0.0	0.0	0.0	0.0	0.0	0.0	0.0	0.0	0.0	0.0	0.0	0.0
0.0	0.08170416594551043	0.0	0.20751874963942188	0.20751874963942188	0.08170416594551043	0.08170416594551043	0.0	0.0	0.08170416594551043	0.20751874963942188	0.08170416594551043	0.08170416594551043	0.20751874963942188	0.0	0.0	0.08170416594551043	0.08170416594551043	0.0	0.0	0.08170416594551043	0.20751874963942188	0.08170416594551043	0.08170416594551043	0.08170416594551043	0.08170416594551043	0.08170416594551043	0.20751874963942188	0.0	0.0	0.08170416594551043	0.0	0.08170416594551043	0.08170416594551043	0.08170416594551043	0.08170416594551043	0.0	0.5408520829727552	0.0	0.0	0.0	0.08170416594551043	0.0	0.0	0.0	0.0	0.0	0.0	0.0	0.0
0.0	0.6016067457394686	0.0	0.1424588287122239	0.6016067457394686	0.0	0.0	0.0	0.0	0.0	0.6016067457394686	0.0	0.0	0.1424588287122239	0.0	0.0	0.0	0.06075466276671338	0.0	0.0	0.0	0.6016067457394686	0.0	0.0	0.06075466276671338	0.0	0.0	0.6016067457394686	0.0	0.0	0.0	0.0	0.0	0.0	0.0	0.0	0.0	0.2682734124061353	0.0	0.0	0.0	0.0	0.0	0.0	0.0	0.0	0.0	0.0	0.0	0.0
0.0	0.6016067457394686	0.0	0.1424588287122239	0.6016067457394686	0.0	0.0	0.0	0.0	0.0	0.6016067457394686	0.0	0.0	0.1424588287122239	0.0	0.0	0.0	0.06075466276671338	0.0	0.0	0.0	0.6016067457394686	0.0	0.0	0.06075466276671338	0.0	0.0	0.6016067457394686	0.0	0.0	0.0	0.0	0.0	0.0	0.0	0.0	0.0	0.2682734124061353	0.0	0.0	0.0	0.0	0.0	0.0	0.0	0.0	0.0	0.0	0.0	0.0
0.0	0.04841567590888555	0.0	0.10917033867559899	0.31668908831502085	0.6500224216483542	0.6500224216483542	0.0	0.0	0.6500224216483542	0.31668908831502085	0.6500224216483542	0.6500224216483542	0.10917033867559899	0.0	0.0	0.6500224216483542	0.04841567590888555	0.0	0.0	0.6500224216483542	0.31668908831502085	0.6500224216483542	0.6500224216483542	0.04841567590888555	0.6500224216483542	0.6500224216483542	0.31668908831502085	0.0	0.0	0.6500224216483542	0.0	0.6500224216483542	0.6500224216483542	0.6500224216483542	0.6500224216483542	0.0	0.19087450462110947	0.0	0.0	0.0	0.6500224216483542	0.0	0.0	0.0	0.0	0.0	0.0	0.0	0.0
0.0	0.0	0.0	0.0	0.0	0.0	0.0	0.0	0.0	0.0	0.0	0.0	0.0	0.0	0.0	0.0	0.0	0.0	0.0	0.0	0.0	0.0	0.0	0.0	0.0	0.0	0.0	0.0	0.0	0.0	0.0	0.0	0.0	0.0	0.0	0.0	0.0	0.0	0.0	0.0	0.0	0.0	0.0	0.0	0.0	0.0	0.0	0.0	0.0	0.0
0.0	0.6016067457394686	0.0	0.1424588287122239	0.6016067457394686	0.0	0.0	0.0	0.0	0.0	0.6016067457394686	0.0	0.0	0.1424588287122239	0.0	0.0	0.0	0.06075466276671338	0.0	0.0	0.0	0.6016067457394686	0.0	0.0	0.06075466276671338	0.0	0.0	0.6016067457394686	0.0	0.0	0.0	0.0	0.0	0.0	0.0	0.0	0.0	0.2682734124061353	0.0	0.0	0.0	0.0	0.0	0.0	0.0	0.0	0.0	0.0	0.0	0.0
0.0	0.20751874963942188	0.0	0.0	0.5408520829727552	0.3333333333333333	0.3333333333333333	0.0	0.0	0.3333333333333333	0.5408520829727552	0.3333333333333333	0.3333333333333333	0.0	0.0	0.0	0.3333333333333333	0.20751874963942188	0.0	0.0	0.3333333333333333	0.5408520829727552	0.3333333333333333	0.3333333333333333	0.20751874963942188	0.3333333333333333	0.3333333333333333	0.5408520829727552	0.0	0.0	0.3333333333333333	0.0	0.3333333333333333	0.3333333333333333	0.3333333333333333	0.3333333333333333	0.0	0.3333333333333333	0.0	0.0	0.0	0.3333333333333333	0.0	0.0	0.0	0.0	0.0	0.0	0.0	0.0
0.0	0.0	0.0	0.20751874963942188	0.0	0.0	0.0	0.0	0.0	0.0	0.0	0.0	0.0	0.20751874963942188	0.0	0.0	0.0	0.08170416594551043	0.0	0.0	0.0	0.0	0.0	0.0	0.08170416594551043	0.0	0.0	0.0	0.0	0.0	0.0	0.0	0.0	0.0	0.0	0.0	0.0	0.08170416594551043	0.0	0.0	0.0	0.0	0.0	0.0	0.0	0.0	0.0	0.0	0.0	0.0
0.0	0.04841567590888555	0.0	0.10917033867559899	0.31668908831502085	0.6500224216483542	0.6500224216483542	0.0	0.0	0.6500224216483542	0.31668908831502085	0.6500224216483542	0.6500224216483542	0.10917033867559899	0.0	0.0	0.6500224216483542	0.04841567590888555	0.0	0.0	0.6500224216483542	0.31668908831502085	0.6500224216483542	0.6500224216483542	0.04841567590888555	0.6500224216483542	0.6500224216483542	0.31668908831502085	0.0	0.0	0.6500224216483542	0.0	0.6500224216483542	0.6500224216483542	0.6500224216483542	0.6500224216483542	0.0	0.19087450462110947	0.0	0.0	0.0	0.6500224216483542	0.0	0.0	0.0	0.0	0.0	0.0	0.0	0.0
0.0	0.0	0.0	0.0	0.0	0.0	0.0	0.0	0.0	0.0	0.0	0.0	0.0	0.0	0.0	0.0	0.0	0.0	0.0	0.0	0.0	0.0	0.0	0.0	0.0	0.0	0.0	0.0	0.0	0.0	0.0	0.0	0.0	0.0	0.0	0.0	0.0	0.0	0.0	0.0	0.0	0.0	0.0	0.0	0.0	0.0	0.0	0.0	0.0	0.0
0.0	0.6016067457394686	0.0	0.1424588287122239	0.6016067457394686	0.0	0.0	0.0	0.0	0.0	0.6016067457394686	0.0	0.0	0.1424588287122239	0.0	0.0	0.0	0.06075466276671338	0.0	0.0	0.0	0.6016067457394686	0.0	0.0	0.06075466276671338	0.0	0.0	0.6016067457394686	0.0	0.0	0.0	0.0	0.0	0.0	0.0	0.0	0.0	0.2682734124061353	0.0	0.0	0.0	0.0	0.0	0.0	0.0	0.0	0.0	0.0	0.0	0.0
0.0	0.0	0.0	0.0	0.0	0.0	0.0	0.0	0.0	0.0	0.0	0.0	0.0	0.0	0.0	0.0	0.0	0.0	0.0	0.0	0.0	0.0	0.0	0.0	0.0	0.0	0.0	0.0	0.0	0.0	0.0	0.0	0.0	0.0	0.0	0.0	0.0	0.0	0.0	0.0	0.0	0.0	0.0	0.0	0.0	0.0	0.0	0.0	0.0	0.0
0.0	0.04841567590888555	0.0	0.10917033867559899	0.31668908831502085	0.6500224216483542	0.6500224216483542	0.0	0.0	0.6500224216483542	0.31668908831502085	0.6500224216483542	0.6500224216483542	0.10917033867559899	0.0	0.0	0.6500224216483542	0.04841567590888555	0.0	0.0	0.6500224216483542	0.31668908831502085	0.6500224216483542	0.6500224216483542	0.04841567590888555	0.6500224216483542	0.6500224216483542	0.31668908831502085	0.0	0.0	0.6500224216483542	0.0	0.6500224216483542	0.6500224216483542	0.6500224216483542	0.6500224216483542	0.0	0.19087450462110947	0.0	0.0	0.0	0.6500224216483542	0.0	0.0	0.0	0.0	0.0	0.0	0.0	0.0
0.0	0.0	0.0	0.0	0.0	0.0	0.0	0.0	0.0	0.0	0.0	0.0	0.0	0.0	0.0	0.0	0.0	0.0	0.0	0.0	0.0	0.0	0.0	0.0	0.0	0.0	0.0	0.0	0.0	0.0	0.0	0.0	0.0	0.0	0.0	0.0	0.0	0.0	0.0	0.0	0.0	0.0	0.0	0.0	0.0	0.0	0.0	0.0	0.0	0.0
0.0	0.6016067457394686	0.0	0.1424588287122239	0.6016067457394686	0.0	0.0	0.0	0.0	0.0	0.6016067457394686	0.0	0.0	0.1424588287122239	0.0	0.0	0.0	0.06075466276671338	0.0	0.0	0.0	0.6016067457394686	0.0	0.0	0.06075466276671338	0.0	0.0	0.6016067457394686	0.0	0.0	0.0	0.0	0.0	0.0	0.0	0.0	0.0	0.2682734124061353	0.0	0.0	0.0	0.0	0.0	0.0	0.0	0.0	0.0	0.0	0.0	0.0
[truncated: 72 more columns]
